# Supplementary material for: Tumor proliferation associates with greater sensitivity to androgen receptor pathway inhibition in metastatic prostate cancer
Source: J Clin Invest. 2026 Mar 31;136(10):e203201. doi: 10.1172/JCI203201 (PMC13178641; doi:10.1172/JCI203201)
Supplement: Supporting data values [file jci-136-203201-s028.xlsx]

## Sheet: Figure 1B
ki67score_final	db
0	M0 N0
0	M0 N0
0	M0 N0
0	M0 N0
0	M0 N0
0	M0 N0
0	M0 N0
0	M0 N0
0	M0 N0
0	M0 N0
0	M0 N0
0	M0 N0
0	M0 N0
0	M0 N0
0	M0 N0
0	M0 N0
0	M0 N0
0	M0 N0
0	M0 N0
0	M0 N0
0	M0 N0
0	M0 N0
0	M0 N0
0	M0 N0
0	M0 N0
0	M0 N0
0	M0 N0
0	M0 N0
0	M0 N0
0	M0 N0
0	M0 N0
0	M0 N0
0	M0 N0
0	M0 N0
0	M0 N0
0	M0 N0
0	M0 N0
0	M0 N0
0	M0 N0
0	M0 N0
0	M0 N0
0	M0 N0
0	M0 N0
0	M0 N0
0	M0 N0
0	M0 N0
0	M0 N0
0	M0 N0
0	M0 N0
0	M0 N0
0	M0 N0
0	M0 N0
0	M0 N0
0	M0 N0
0	M0 N0
0	M0 N0
0	M0 N0
0	M0 N0
0	M0 N0
0	M0 N0
0	M0 N0
0	M0 N0
0	M0 N0
0	M0 N0
0	M0 N0
0	M0 N0
0	M0 N0
0	M0 N0
0	M0 N0
0	M0 N0
0	M0 N0
0	M0 N0
0	M0 N0
0	M0 N0
0	M0 N0
0	M0 N0
0	M0 N0
0	M0 N0
0	M0 N0
0	M0 N0
0	M0 N0
0	M0 N0
0	M0 N0
0	M0 N0
0	M0 N0
0	M0 N0
0	M0 N0
0	M0 N0
0	M0 N0
0	M0 N0
0	M0 N0
0	M0 N0
0	M0 N0
0	M0 N0
0	M0 N0
0.025	M0 N0
0.025	M0 N0
0.025	M0 N0
0.025	M0 N0
0.025	M0 N0
0.025	M0 N0
0.025	M0 N0
0.025	M0 N0
0.025	M0 N0
0.025	M0 N0
0.025	M0 N0
0.025	M0 N0
0.025	M0 N0
0.025	M0 N0
0.025	M0 N0
0.025	M0 N0
0.025	M0 N0
0.025	M0 N0
0.025	M0 N0
0.025	M0 N0
0.025	M0 N0
0.025	M0 N0
0.025	M0 N0
0.025	M0 N0
0.025	M0 N0
0.025	M0 N0
0.025	M0 N0
0.025	M0 N0
0.025	M0 N0
0.025	M0 N0
0.025	M0 N0
0.025	M0 N0
0.025	M0 N0
0.025	M0 N0
0.025	M0 N0
0.025	M0 N0
0.025	M0 N0
0.025	M0 N0
0.025	M0 N0
0.025	M0 N0
0.025	M0 N0
0.025	M0 N0
0.025	M0 N0
0.025	M0 N0
0.025	M0 N0
0.025	M0 N0
0.025	M0 N0
0.025	M0 N0
0.025	M0 N0
0.025	M0 N0
0.025	M0 N0
0.025	M0 N0
0.025	M0 N0
0.025	M0 N0
0.025	M0 N0
0.025	M0 N0
0.025	M0 N0
0.025	M0 N0
0.025	M0 N0
0.025	M0 N0
0.025	M0 N0
0.025	M0 N0
0.025	M0 N0
0.025	M0 N0
0.025	M0 N0
0.025	M0 N0
0.025	M0 N0
0.025	M0 N0
0.025	M0 N0
0.025	M0 N0
0.025	M0 N0
0.025	M0 N0
0.025	M0 N0
0.025	M0 N0
0.025	M0 N0
0.025	M0 N0
0.025	M0 N0
0.025	M0 N0
0.025	M0 N0
0.025	M0 N0
0.025	M0 N0
0.025	M0 N0
0.025	M0 N0
0.025	M0 N0
0.025	M0 N0
0.025	M0 N0
0.025	M0 N0
0.025	M0 N0
0.025	M0 N0
0.025	M0 N0
0.025	M0 N0
0.025	M0 N0
0.025	M0 N0
0.025	M0 N0
0.025	M0 N0
0.025	M0 N0
0.025	M0 N0
0.025	M0 N0
0.025	M0 N0
0.025	M0 N0
0.025	M0 N0
0.025	M0 N0
0.025	M0 N0
0.025	M0 N0
0.025	M0 N0
0.025	M0 N0
0.025	M0 N0
0.025	M0 N0
0.025	M0 N0
0.025	M0 N0
0.025	M0 N0
0.025	M0 N0
0.025	M0 N0
0.025	M0 N0
0.025	M0 N0
0.025	M0 N0
0.025	M0 N0
0.025	M0 N0
0.025	M0 N0
0.025	M0 N0
0.025	M0 N0
0.025	M0 N0
0.025	M0 N0
0.025	M0 N0
0.025	M0 N0
0.025	M0 N0
0.025	M0 N0
0.025	M0 N0
0.025	M0 N0
0.025	M0 N0
0.025	M0 N0
0.025	M0 N0
0.025	M0 N0
0.025	M0 N0
0.025	M0 N0
0.025	M0 N0
0.025	M0 N0
0.025	M0 N0
0.025	M0 N0
0.025	M0 N0
0.025	M0 N0
0.025	M0 N0
0.025	M0 N0
0.025	M0 N0
0.025	M0 N0
0.025	M0 N0
0.025	M0 N0
0.025	M0 N0
0.025	M0 N0
0.025	M0 N0
0.025	M0 N0
0.025	M0 N0
0.025	M0 N0
0.025	M0 N0
0.025	M0 N0
0.025	M0 N0
0.025	M0 N0
0.025	M0 N0
0.025	M0 N0
0.025	M0 N0
0.025	M0 N0
0.025	M0 N0
0.025	M0 N0
0.025	M0 N0
0.025	M0 N0
0.05	M0 N0
0.05	M0 N0
0.05	M0 N0
0.05	M0 N0
0.05	M0 N0
0.05	M0 N0
0.05	M0 N0
0.05	M0 N0
0.05	M0 N0
0.05	M0 N0
0.05	M0 N0
0.05	M0 N0
0.05	M0 N0
0.05	M0 N0
0.05	M0 N0
0.05	M0 N0
0.05	M0 N0
0.05	M0 N0
0.05	M0 N0
0.05	M0 N0
0.05	M0 N0
0.05	M0 N0
0.05	M0 N0
0.05	M0 N0
0.05	M0 N0
0.05	M0 N0
0.05	M0 N0
0.05	M0 N0
0.05	M0 N0
0.05	M0 N0
0.05	M0 N0
0.05	M0 N0
0.05	M0 N0
0.05	M0 N0
0.05	M0 N0
0.05	M0 N0
0.05	M0 N0
0.05	M0 N0
0.05	M0 N0
0.05	M0 N0
0.05	M0 N0
0.05	M0 N0
0.05	M0 N0
0.05	M0 N0
0.05	M0 N0
0.05	M0 N0
0.05	M0 N0
0.05	M0 N0
0.05	M0 N0
0.05	M0 N0
0.05	M0 N0
0.05	M0 N0
0.05	M0 N0
0.05	M0 N0
0.05	M0 N0
0.05	M0 N0
0.05	M0 N0
0.05	M0 N0
0.05	M0 N0
0.05	M0 N0
0.05	M0 N0
0.05	M0 N0
0.05	M0 N0
0.05	M0 N0
0.05	M0 N0
0.05	M0 N0
0.05	M0 N0
0.05	M0 N0
0.05	M0 N0
0.05	M0 N0
0.05	M0 N0
0.05	M0 N0
0.05	M0 N0
0.05	M0 N0
0.05	M0 N0
0.05	M0 N0
0.05	M0 N0
0.05	M0 N0
0.05	M0 N0
0.05	M0 N0
0.05	M0 N0
0.05	M0 N0
0.05	M0 N0
0.05	M0 N0
0.05	M0 N0
0.05	M0 N0
0.05	M0 N0
0.05	M0 N0
0.05	M0 N0
0.05	M0 N0
0.05	M0 N0
0.05	M0 N0
0.05	M0 N0
0.05	M0 N0
0.05	M0 N0
0.05	M0 N0
0.05	M0 N0
0.05	M0 N0
0.05	M0 N0
0.05	M0 N0
0.05	M0 N0
0.05	M0 N0
0.05	M0 N0
0.05	M0 N0
0.05	M0 N0
0.05	M0 N0
0.05	M0 N0
0.05	M0 N0
0.05	M0 N0
0.05	M0 N0
0.05	M0 N0
0.05	M0 N0
0.05	M0 N0
0.05	M0 N0
0.05	M0 N0
0.05	M0 N0
0.05	M0 N0
0.05	M0 N0
0.05	M0 N0
0.05	M0 N0
0.05	M0 N0
0.05	M0 N0
0.05	M0 N0
0.05	M0 N0
0.05	M0 N0
0.05	M0 N0
0.05	M0 N0
0.05	M0 N0
0.05	M0 N0
0.05	M0 N0
0.05	M0 N0
0.05	M0 N0
0.05	M0 N0
0.05	M0 N0
0.05	M0 N0
0.05	M0 N0
0.05	M0 N0
0.05	M0 N0
0.05	M0 N0
0.05	M0 N0
0.05	M0 N0
0.05	M0 N0
0.05	M0 N0
0.05	M0 N0
0.05	M0 N0
0.05	M0 N0
0.05	M0 N0
0.05	M0 N0
0.05	M0 N0
0.05	M0 N0
0.05	M0 N0
0.05	M0 N0
0.05	M0 N0
0.05	M0 N0
0.05	M0 N0
0.05	M0 N0
0.05	M0 N0
0.05	M0 N0
0.05	M0 N0
0.05	M0 N0
0.05	M0 N0
0.05	M0 N0
0.05	M0 N0
0.05	M0 N0
0.05	M0 N0
0.05	M0 N0
0.05	M0 N0
0.05	M0 N0
0.05	M0 N0
0.05	M0 N0
0.05	M0 N0
0.05	M0 N0
0.05	M0 N0
0.05	M0 N0
0.05	M0 N0
0.05	M0 N0
0.05	M0 N0
0.05	M0 N0
0.05	M0 N0
0.05	M0 N0
0.05	M0 N0
0.05	M0 N0
0.05	M0 N0
0.05	M0 N0
0.05	M0 N0
0.05	M0 N0
0.05	M0 N0
0.05	M0 N0
0.05	M0 N0
0.05	M0 N0
0.05	M0 N0
0.05	M0 N0
0.05	M0 N0
0.05	M0 N0
0.05	M0 N0
0.05	M0 N0
0.05	M0 N0
0.05	M0 N0
0.05	M0 N0
0.05	M0 N0
0.05	M0 N0
0.05	M0 N0
0.05	M0 N0
0.05	M0 N0
0.05	M0 N0
0.05	M0 N0
0.05	M0 N0
0.05	M0 N0
0.05	M0 N0
0.05	M0 N0
0.05	M0 N0
0.05	M0 N0
0.05	M0 N0
0.05	M0 N0
0.05	M0 N0
0.1	M0 N0
0.1	M0 N0
0.1	M0 N0
0.1	M0 N0
0.1	M0 N0
0.1	M0 N0
0.1	M0 N0
0.1	M0 N0
0.1	M0 N0
0.1	M0 N0
0.1	M0 N0
0.1	M0 N0
0.1	M0 N0
0.1	M0 N0
0.1	M0 N0
0.1	M0 N0
0.1	M0 N0
0.1	M0 N0
0.1	M0 N0
0.1	M0 N0
0.1	M0 N0
0.1	M0 N0
0.1	M0 N0
0.1	M0 N0
0.1	M0 N0
0.1	M0 N0
0.1	M0 N0
0.1	M0 N0
0.1	M0 N0
0.1	M0 N0
0.1	M0 N0
0.1	M0 N0
0.1	M0 N0
0.1	M0 N0
0.1	M0 N0
0.1	M0 N0
0.1	M0 N0
0.1	M0 N0
0.1	M0 N0
0.1	M0 N0
0.1	M0 N0
0.1	M0 N0
0.1	M0 N0
0.1	M0 N0
0.1	M0 N0
0.1	M0 N0
0.1	M0 N0
0.1	M0 N0
0.1	M0 N0
0.1	M0 N0
0.1	M0 N0
0.1	M0 N0
0.1	M0 N0
0.1	M0 N0
0.1	M0 N0
0.1	M0 N0
0.1	M0 N0
0.1	M0 N0
0.1	M0 N0
0.1	M0 N0
0.1	M0 N0
0.1	M0 N0
0.1	M0 N0
0.1	M0 N0
0.1	M0 N0
0.1	M0 N0
0.1	M0 N0
0.1	M0 N0
0.1	M0 N0
0.1	M0 N0
0.1	M0 N0
0.1	M0 N0
0.1	M0 N0
0.1	M0 N0
0.1	M0 N0
0.1	M0 N0
0.1	M0 N0
0.1	M0 N0
0.1	M0 N0
0.1	M0 N0
0.1	M0 N0
0.1	M0 N0
0.1	M0 N0
0.15	M0 N0
0.15	M0 N0
0.15	M0 N0
0.15	M0 N0
0.15	M0 N0
0.15	M0 N0
0.15	M0 N0
0.15	M0 N0
0.15	M0 N0
0.15	M0 N0
0.15	M0 N0
0.15	M0 N0
0.15	M0 N0
0.15	M0 N0
0.15	M0 N0
0.15	M0 N0
0.15	M0 N0
0.15	M0 N0
0.15	M0 N0
0.15	M0 N0
0.15	M0 N0
0.15	M0 N0
0.15	M0 N0
0.15	M0 N0
0.15	M0 N0
0.15	M0 N0
0.15	M0 N0
0.15	M0 N0
0.15	M0 N0
0.15	M0 N0
0.15	M0 N0
0.15	M0 N0
0.15	M0 N0
0.15	M0 N0
0.15	M0 N0
0.15	M0 N0
0.15	M0 N0
0.15	M0 N0
0.15	M0 N0
0.15	M0 N0
0.15	M0 N0
0.15	M0 N0
0.15	M0 N0
0.15	M0 N0
0.15	M0 N0
0.15	M0 N0
0.15	M0 N0
0.15	M0 N0
0.2	M0 N0
0.2	M0 N0
0.2	M0 N0
0.2	M0 N0
0.2	M0 N0
0.2	M0 N0
0.2	M0 N0
0.2	M0 N0
0.2	M0 N0
0.2	M0 N0
0.2	M0 N0
0.2	M0 N0
0.2	M0 N0
0.2	M0 N0
0.2	M0 N0
0.2	M0 N0
0.2	M0 N0
0.2	M0 N0
0.2	M0 N0
0.2	M0 N0
0.2	M0 N0
0.2	M0 N0
0.2	M0 N0
0.2	M0 N0
0.2	M0 N0
0.2	M0 N0
0.2	M0 N0
0.2	M0 N0
0.2	M0 N0
0.25	M0 N0
0.25	M0 N0
0.25	M0 N0
0.25	M0 N0
0.25	M0 N0
0.25	M0 N0
0.25	M0 N0
0.25	M0 N0
0.25	M0 N0
0.25	M0 N0
0.25	M0 N0
0.25	M0 N0
0.3	M0 N0
0.3	M0 N0
0.3	M0 N0
0.3	M0 N0
0.3	M0 N0
0.3	M0 N0
0.3	M0 N0
0.35	M0 N0
0.4	M0 N0
0.4	M0 N0
0.4	M0 N0
0.4	M0 N0
0.4	M0 N0
0.4	M0 N0
0.4	M0 N0
0.5	M0 N0
0.5	M0 N0
0.5	M0 N0
0.5	M0 N0
0.5	M0 N0
0.6	M0 N0
0.7	M0 N0
0.7	M0 N0
0.7	M0 N0
0	M0 N1
0	M0 N1
0	M0 N1
0	M0 N1
0	M0 N1
0	M0 N1
0	M0 N1
0	M0 N1
0	M0 N1
0	M0 N1
0	M0 N1
0	M0 N1
0	M0 N1
0	M0 N1
0	M0 N1
0	M0 N1
0	M0 N1
0	M0 N1
0	M0 N1
0	M0 N1
0	M0 N1
0	M0 N1
0	M0 N1
0	M0 N1
0	M0 N1
0	M0 N1
0	M0 N1
0	M0 N1
0	M0 N1
0	M0 N1
0	M0 N1
0	M0 N1
0	M0 N1
0	M0 N1
0	M0 N1
0	M0 N1
0	M0 N1
0	M0 N1
0	M0 N1
0	M0 N1
0	M0 N1
0	M0 N1
0	M0 N1
0	M0 N1
0.025	M0 N1
0.025	M0 N1
0.025	M0 N1
0.025	M0 N1
0.025	M0 N1
0.025	M0 N1
0.025	M0 N1
0.025	M0 N1
0.025	M0 N1
0.025	M0 N1
0.025	M0 N1
0.025	M0 N1
0.025	M0 N1
0.025	M0 N1
0.025	M0 N1
0.025	M0 N1
0.025	M0 N1
0.025	M0 N1
0.025	M0 N1
0.025	M0 N1
0.025	M0 N1
0.025	M0 N1
0.025	M0 N1
0.025	M0 N1
0.025	M0 N1
0.025	M0 N1
0.025	M0 N1
0.025	M0 N1
0.025	M0 N1
0.025	M0 N1
0.025	M0 N1
0.025	M0 N1
0.025	M0 N1
0.025	M0 N1
0.025	M0 N1
0.025	M0 N1
0.025	M0 N1
0.025	M0 N1
0.025	M0 N1
0.025	M0 N1
0.025	M0 N1
0.025	M0 N1
0.025	M0 N1
0.025	M0 N1
0.025	M0 N1
0.025	M0 N1
0.025	M0 N1
0.025	M0 N1
0.025	M0 N1
0.025	M0 N1
0.025	M0 N1
0.025	M0 N1
0.025	M0 N1
0.025	M0 N1
0.025	M0 N1
0.025	M0 N1
0.025	M0 N1
0.025	M0 N1
0.025	M0 N1
0.025	M0 N1
0.025	M0 N1
0.025	M0 N1
0.025	M0 N1
0.025	M0 N1
0.025	M0 N1
0.025	M0 N1
0.025	M0 N1
0.025	M0 N1
0.025	M0 N1
0.025	M0 N1
0.05	M0 N1
0.05	M0 N1
0.05	M0 N1
0.05	M0 N1
0.05	M0 N1
0.05	M0 N1
0.05	M0 N1
0.05	M0 N1
0.05	M0 N1
0.05	M0 N1
0.05	M0 N1
0.05	M0 N1
0.05	M0 N1
0.05	M0 N1
0.05	M0 N1
0.05	M0 N1
0.05	M0 N1
0.05	M0 N1
0.05	M0 N1
0.05	M0 N1
0.05	M0 N1
0.05	M0 N1
0.05	M0 N1
0.05	M0 N1
0.05	M0 N1
0.05	M0 N1
0.05	M0 N1
0.05	M0 N1
0.05	M0 N1
0.05	M0 N1
0.05	M0 N1
0.05	M0 N1
0.05	M0 N1
0.05	M0 N1
0.05	M0 N1
0.05	M0 N1
0.05	M0 N1
0.05	M0 N1
0.05	M0 N1
0.05	M0 N1
0.05	M0 N1
0.05	M0 N1
0.05	M0 N1
0.05	M0 N1
0.05	M0 N1
0.05	M0 N1
0.05	M0 N1
0.05	M0 N1
0.05	M0 N1
0.05	M0 N1
0.05	M0 N1
0.05	M0 N1
0.05	M0 N1
0.05	M0 N1
0.05	M0 N1
0.05	M0 N1
0.05	M0 N1
0.05	M0 N1
0.05	M0 N1
0.05	M0 N1
0.05	M0 N1
0.05	M0 N1
0.05	M0 N1
0.05	M0 N1
0.05	M0 N1
0.05	M0 N1
0.05	M0 N1
0.05	M0 N1
0.05	M0 N1
0.05	M0 N1
0.05	M0 N1
0.05	M0 N1
0.05	M0 N1
0.05	M0 N1
0.05	M0 N1
0.05	M0 N1
0.05	M0 N1
0.05	M0 N1
0.05	M0 N1
0.05	M0 N1
0.05	M0 N1
0.05	M0 N1
0.05	M0 N1
0.05	M0 N1
0.05	M0 N1
0.05	M0 N1
0.05	M0 N1
0.05	M0 N1
0.05	M0 N1
0.05	M0 N1
0.05	M0 N1
0.05	M0 N1
0.05	M0 N1
0.05	M0 N1
0.05	M0 N1
0.05	M0 N1
0.05	M0 N1
0.05	M0 N1
0.05	M0 N1
0.05	M0 N1
0.05	M0 N1
0.05	M0 N1
0.05	M0 N1
0.05	M0 N1
0.05	M0 N1
0.05	M0 N1
0.05	M0 N1
0.05	M0 N1
0.05	M0 N1
0.05	M0 N1
0.05	M0 N1
0.05	M0 N1
0.05	M0 N1
0.05	M0 N1
0.05	M0 N1
0.05	M0 N1
0.05	M0 N1
0.05	M0 N1
0.05	M0 N1
0.05	M0 N1
0.05	M0 N1
0.05	M0 N1
0.05	M0 N1
0.05	M0 N1
0.1	M0 N1
0.1	M0 N1
0.1	M0 N1
0.1	M0 N1
0.1	M0 N1
0.1	M0 N1
0.1	M0 N1
0.1	M0 N1
0.1	M0 N1
0.1	M0 N1
0.1	M0 N1
0.1	M0 N1
0.1	M0 N1
0.1	M0 N1
0.1	M0 N1
0.1	M0 N1
0.1	M0 N1
0.1	M0 N1
0.1	M0 N1
0.1	M0 N1
0.1	M0 N1
0.1	M0 N1
0.1	M0 N1
0.1	M0 N1
0.1	M0 N1
0.1	M0 N1
0.1	M0 N1
0.1	M0 N1
0.1	M0 N1
0.1	M0 N1
0.1	M0 N1
0.1	M0 N1
0.1	M0 N1
0.1	M0 N1
0.1	M0 N1
0.1	M0 N1
0.1	M0 N1
0.1	M0 N1
0.1	M0 N1
0.1	M0 N1
0.1	M0 N1
0.1	M0 N1
0.1	M0 N1
0.1	M0 N1
0.1	M0 N1
0.1	M0 N1
0.1	M0 N1
0.1	M0 N1
0.1	M0 N1
0.1	M0 N1
0.1	M0 N1
0.15	M0 N1
0.15	M0 N1
0.15	M0 N1
0.15	M0 N1
0.15	M0 N1
0.15	M0 N1
0.15	M0 N1
0.15	M0 N1
0.15	M0 N1
0.15	M0 N1
0.15	M0 N1
0.15	M0 N1
0.15	M0 N1
0.15	M0 N1
0.15	M0 N1
0.15	M0 N1
0.15	M0 N1
0.15	M0 N1
0.15	M0 N1
0.15	M0 N1
0.15	M0 N1
0.15	M0 N1
0.15	M0 N1
0.15	M0 N1
0.15	M0 N1
0.15	M0 N1
0.15	M0 N1
0.15	M0 N1
0.15	M0 N1
0.15	M0 N1
0.15	M0 N1
0.15	M0 N1
0.15	M0 N1
0.15	M0 N1
0.15	M0 N1
0.15	M0 N1
0.2	M0 N1
0.2	M0 N1
0.2	M0 N1
0.2	M0 N1
0.2	M0 N1
0.2	M0 N1
0.2	M0 N1
0.2	M0 N1
0.2	M0 N1
0.2	M0 N1
0.2	M0 N1
0.2	M0 N1
0.2	M0 N1
0.2	M0 N1
0.2	M0 N1
0.2	M0 N1
0.2	M0 N1
0.2	M0 N1
0.2	M0 N1
0.2	M0 N1
0.2	M0 N1
0.2	M0 N1
0.2	M0 N1
0.2	M0 N1
0.2	M0 N1
0.2	M0 N1
0.2	M0 N1
0.25	M0 N1
0.25	M0 N1
0.25	M0 N1
0.25	M0 N1
0.25	M0 N1
0.25	M0 N1
0.25	M0 N1
0.25	M0 N1
0.25	M0 N1
0.3	M0 N1
0.3	M0 N1
0.3	M0 N1
0.3	M0 N1
0.3	M0 N1
0.3	M0 N1
0.3	M0 N1
0.3	M0 N1
0.3	M0 N1
0.3	M0 N1
0.3	M0 N1
0.3	M0 N1
0.35	M0 N1
0.35	M0 N1
0.35	M0 N1
0.4	M0 N1
0.4	M0 N1
0.4	M0 N1
0.4	M0 N1
0.4	M0 N1
0.4	M0 N1
0.4	M0 N1
0.4	M0 N1
0.4	M0 N1
0.5	M0 N1
0.5	M0 N1
0.5	M0 N1
0.5	M0 N1
0.5	M0 N1
0.5	M0 N1
0.5	M0 N1
0.5	M0 N1
0.5	M0 N1
0.6	M0 N1
0.6	M0 N1
0.6	M0 N1
0.6	M0 N1
0.6	M0 N1
0.6	M0 N1
0.6	M0 N1
0.65	M0 N1
0.7	M0 N1
0.7	M0 N1
0.7	M0 N1
0	M1 low-volume
0	M1 low-volume
0	M1 low-volume
0	M1 low-volume
0	M1 low-volume
0	M1 low-volume
0	M1 low-volume
0	M1 low-volume
0	M1 low-volume
0	M1 low-volume
0	M1 low-volume
0	M1 low-volume
0	M1 low-volume
0	M1 low-volume
0.025	M1 low-volume
0.025	M1 low-volume
0.025	M1 low-volume
0.025	M1 low-volume
0.025	M1 low-volume
0.025	M1 low-volume
0.025	M1 low-volume
0.025	M1 low-volume
0.025	M1 low-volume
0.025	M1 low-volume
0.025	M1 low-volume
0.025	M1 low-volume
0.025	M1 low-volume
0.025	M1 low-volume
0.05	M1 low-volume
0.05	M1 low-volume
0.05	M1 low-volume
0.05	M1 low-volume
0.05	M1 low-volume
0.05	M1 low-volume
0.05	M1 low-volume
0.05	M1 low-volume
0.05	M1 low-volume
0.05	M1 low-volume
0.05	M1 low-volume
0.05	M1 low-volume
0.05	M1 low-volume
0.05	M1 low-volume
0.05	M1 low-volume
0.05	M1 low-volume
0.05	M1 low-volume
0.05	M1 low-volume
0.05	M1 low-volume
0.05	M1 low-volume
0.05	M1 low-volume
0.05	M1 low-volume
0.05	M1 low-volume
0.05	M1 low-volume
0.05	M1 low-volume
0.05	M1 low-volume
0.05	M1 low-volume
0.05	M1 low-volume
0.05	M1 low-volume
0.05	M1 low-volume
0.05	M1 low-volume
0.05	M1 low-volume
0.05	M1 low-volume
0.05	M1 low-volume
0.05	M1 low-volume
0.05	M1 low-volume
0.05	M1 low-volume
0.05	M1 low-volume
0.05	M1 low-volume
0.05	M1 low-volume
0.05	M1 low-volume
0.05	M1 low-volume
0.05	M1 low-volume
0.05	M1 low-volume
0.05	M1 low-volume
0.05	M1 low-volume
0.05	M1 low-volume
0.05	M1 low-volume
0.05	M1 low-volume
0.05	M1 low-volume
0.05	M1 low-volume
0.05	M1 low-volume
0.05	M1 low-volume
0.05	M1 low-volume
0.1	M1 low-volume
0.1	M1 low-volume
0.1	M1 low-volume
0.1	M1 low-volume
0.1	M1 low-volume
0.1	M1 low-volume
0.1	M1 low-volume
0.1	M1 low-volume
0.1	M1 low-volume
0.1	M1 low-volume
0.1	M1 low-volume
0.1	M1 low-volume
0.1	M1 low-volume
0.1	M1 low-volume
0.1	M1 low-volume
0.1	M1 low-volume
0.1	M1 low-volume
0.1	M1 low-volume
0.1	M1 low-volume
0.1	M1 low-volume
0.1	M1 low-volume
0.1	M1 low-volume
0.1	M1 low-volume
0.1	M1 low-volume
0.1	M1 low-volume
0.1	M1 low-volume
0.1	M1 low-volume
0.1	M1 low-volume
0.1	M1 low-volume
0.1	M1 low-volume
0.1	M1 low-volume
0.1	M1 low-volume
0.15	M1 low-volume
0.15	M1 low-volume
0.15	M1 low-volume
0.15	M1 low-volume
0.15	M1 low-volume
0.15	M1 low-volume
0.15	M1 low-volume
0.15	M1 low-volume
0.15	M1 low-volume
0.15	M1 low-volume
0.15	M1 low-volume
0.15	M1 low-volume
0.15	M1 low-volume
0.15	M1 low-volume
0.15	M1 low-volume
0.15	M1 low-volume
0.15	M1 low-volume
0.15	M1 low-volume
0.15	M1 low-volume
0.15	M1 low-volume
0.15	M1 low-volume
0.15	M1 low-volume
0.15	M1 low-volume
0.15	M1 low-volume
0.15	M1 low-volume
0.15	M1 low-volume
0.15	M1 low-volume
0.15	M1 low-volume
0.15	M1 low-volume
0.15	M1 low-volume
0.2	M1 low-volume
0.2	M1 low-volume
0.2	M1 low-volume
0.2	M1 low-volume
0.2	M1 low-volume
0.2	M1 low-volume
0.2	M1 low-volume
0.2	M1 low-volume
0.2	M1 low-volume
0.2	M1 low-volume
0.2	M1 low-volume
0.2	M1 low-volume
0.2	M1 low-volume
0.2	M1 low-volume
0.2	M1 low-volume
0.2	M1 low-volume
0.2	M1 low-volume
0.2	M1 low-volume
0.2	M1 low-volume
0.2	M1 low-volume
0.2	M1 low-volume
0.25	M1 low-volume
0.25	M1 low-volume
0.25	M1 low-volume
0.25	M1 low-volume
0.25	M1 low-volume
0.25	M1 low-volume
0.25	M1 low-volume
0.25	M1 low-volume
0.25	M1 low-volume
0.25	M1 low-volume
0.25	M1 low-volume
0.3	M1 low-volume
0.3	M1 low-volume
0.3	M1 low-volume
0.3	M1 low-volume
0.3	M1 low-volume
0.3	M1 low-volume
0.3	M1 low-volume
0.3	M1 low-volume
0.3	M1 low-volume
0.3	M1 low-volume
0.3	M1 low-volume
0.3	M1 low-volume
0.3	M1 low-volume
0.3	M1 low-volume
0.3	M1 low-volume
0.3	M1 low-volume
0.3	M1 low-volume
0.3	M1 low-volume
0.3	M1 low-volume
0.3	M1 low-volume
0.3	M1 low-volume
0.3	M1 low-volume
0.35	M1 low-volume
0.35	M1 low-volume
0.35	M1 low-volume
0.35	M1 low-volume
0.4	M1 low-volume
0.4	M1 low-volume
0.4	M1 low-volume
0.4	M1 low-volume
0.4	M1 low-volume
0.4	M1 low-volume
0.4	M1 low-volume
0.4	M1 low-volume
0.4	M1 low-volume
0.4	M1 low-volume
0.5	M1 low-volume
0.5	M1 low-volume
0.5	M1 low-volume
0.6	M1 low-volume
0.6	M1 low-volume
0.6	M1 low-volume
0.6	M1 low-volume
0.6	M1 low-volume
0.7	M1 low-volume
0.7	M1 low-volume
0.8	M1 low-volume
0.9	M1 low-volume
0	M1 high-volume
0	M1 high-volume
0	M1 high-volume
0	M1 high-volume
0	M1 high-volume
0	M1 high-volume
0	M1 high-volume
0	M1 high-volume
0	M1 high-volume
0	M1 high-volume
0	M1 high-volume
0	M1 high-volume
0	M1 high-volume
0	M1 high-volume
0	M1 high-volume
0	M1 high-volume
0	M1 high-volume
0	M1 high-volume
0	M1 high-volume
0	M1 high-volume
0	M1 high-volume
0	M1 high-volume
0	M1 high-volume
0	M1 high-volume
0	M1 high-volume
0	M1 high-volume
0	M1 high-volume
0.025	M1 high-volume
0.025	M1 high-volume
0.025	M1 high-volume
0.025	M1 high-volume
0.025	M1 high-volume
0.025	M1 high-volume
0.025	M1 high-volume
0.025	M1 high-volume
0.025	M1 high-volume
0.025	M1 high-volume
0.025	M1 high-volume
0.025	M1 high-volume
0.025	M1 high-volume
0.025	M1 high-volume
0.025	M1 high-volume
0.025	M1 high-volume
0.025	M1 high-volume
0.025	M1 high-volume
0.025	M1 high-volume
0.025	M1 high-volume
0.025	M1 high-volume
0.025	M1 high-volume
0.025	M1 high-volume
0.025	M1 high-volume
0.025	M1 high-volume
0.025	M1 high-volume
0.025	M1 high-volume
0.025	M1 high-volume
0.025	M1 high-volume
0.025	M1 high-volume
0.025	M1 high-volume
0.025	M1 high-volume
0.025	M1 high-volume
0.025	M1 high-volume
0.025	M1 high-volume
0.025	M1 high-volume
0.05	M1 high-volume
0.05	M1 high-volume
0.05	M1 high-volume
0.05	M1 high-volume
0.05	M1 high-volume
0.05	M1 high-volume
0.05	M1 high-volume
0.05	M1 high-volume
0.05	M1 high-volume
0.05	M1 high-volume
0.05	M1 high-volume
0.05	M1 high-volume
0.05	M1 high-volume
0.05	M1 high-volume
0.05	M1 high-volume
0.05	M1 high-volume
0.05	M1 high-volume
0.05	M1 high-volume
0.05	M1 high-volume
0.05	M1 high-volume
0.05	M1 high-volume
0.05	M1 high-volume
0.05	M1 high-volume
0.05	M1 high-volume
0.05	M1 high-volume
0.05	M1 high-volume
0.05	M1 high-volume
0.05	M1 high-volume
0.05	M1 high-volume
0.05	M1 high-volume
0.05	M1 high-volume
0.05	M1 high-volume
0.05	M1 high-volume
0.05	M1 high-volume
0.05	M1 high-volume
0.05	M1 high-volume
0.05	M1 high-volume
0.05	M1 high-volume
0.05	M1 high-volume
0.05	M1 high-volume
0.05	M1 high-volume
0.05	M1 high-volume
0.05	M1 high-volume
0.1	M1 high-volume
0.1	M1 high-volume
0.1	M1 high-volume
0.1	M1 high-volume
0.1	M1 high-volume
0.1	M1 high-volume
0.1	M1 high-volume
0.1	M1 high-volume
0.1	M1 high-volume
0.1	M1 high-volume
0.1	M1 high-volume
0.1	M1 high-volume
0.1	M1 high-volume
0.1	M1 high-volume
0.1	M1 high-volume
0.1	M1 high-volume
0.1	M1 high-volume
0.1	M1 high-volume
0.1	M1 high-volume
0.1	M1 high-volume
0.1	M1 high-volume
0.1	M1 high-volume
0.1	M1 high-volume
0.1	M1 high-volume
0.1	M1 high-volume
0.1	M1 high-volume
0.1	M1 high-volume
0.1	M1 high-volume
0.1	M1 high-volume
0.1	M1 high-volume
0.1	M1 high-volume
0.1	M1 high-volume
0.15	M1 high-volume
0.15	M1 high-volume
0.15	M1 high-volume
0.15	M1 high-volume
0.15	M1 high-volume
0.15	M1 high-volume
0.15	M1 high-volume
0.15	M1 high-volume
0.15	M1 high-volume
0.15	M1 high-volume
0.15	M1 high-volume
0.15	M1 high-volume
0.15	M1 high-volume
0.15	M1 high-volume
0.15	M1 high-volume
0.15	M1 high-volume
0.15	M1 high-volume
0.15	M1 high-volume
0.15	M1 high-volume
0.15	M1 high-volume
0.15	M1 high-volume
0.15	M1 high-volume
0.15	M1 high-volume
0.15	M1 high-volume
0.15	M1 high-volume
0.15	M1 high-volume
0.15	M1 high-volume
0.15	M1 high-volume
0.15	M1 high-volume
0.2	M1 high-volume
0.2	M1 high-volume
0.2	M1 high-volume
0.2	M1 high-volume
0.2	M1 high-volume
0.2	M1 high-volume
0.2	M1 high-volume
0.2	M1 high-volume
0.2	M1 high-volume
0.2	M1 high-volume
0.2	M1 high-volume
0.2	M1 high-volume
0.2	M1 high-volume
0.2	M1 high-volume
0.2	M1 high-volume
0.2	M1 high-volume
0.2	M1 high-volume
0.2	M1 high-volume
0.2	M1 high-volume
0.2	M1 high-volume
0.2	M1 high-volume
0.2	M1 high-volume
0.2	M1 high-volume
0.2	M1 high-volume
0.2	M1 high-volume
0.2	M1 high-volume
0.2	M1 high-volume
0.2	M1 high-volume
0.25	M1 high-volume
0.25	M1 high-volume
0.25	M1 high-volume
0.25	M1 high-volume
0.25	M1 high-volume
0.25	M1 high-volume
0.25	M1 high-volume
0.25	M1 high-volume
0.25	M1 high-volume
0.3	M1 high-volume
0.3	M1 high-volume
0.3	M1 high-volume
0.3	M1 high-volume
0.3	M1 high-volume
0.3	M1 high-volume
0.3	M1 high-volume
0.3	M1 high-volume
0.3	M1 high-volume
0.3	M1 high-volume
0.3	M1 high-volume
0.3	M1 high-volume
0.3	M1 high-volume
0.3	M1 high-volume
0.3	M1 high-volume
0.3	M1 high-volume
0.3	M1 high-volume
0.3	M1 high-volume
0.3	M1 high-volume
0.3	M1 high-volume
0.3	M1 high-volume
0.3	M1 high-volume
0.3	M1 high-volume
0.3	M1 high-volume
0.3	M1 high-volume
0.3	M1 high-volume
0.3	M1 high-volume
0.3	M1 high-volume
0.3	M1 high-volume
0.3	M1 high-volume
0.3	M1 high-volume
0.3	M1 high-volume
0.3	M1 high-volume
0.3	M1 high-volume
0.3	M1 high-volume
0.3	M1 high-volume
0.3	M1 high-volume
0.35	M1 high-volume
0.35	M1 high-volume
0.4	M1 high-volume
0.4	M1 high-volume
0.4	M1 high-volume
0.4	M1 high-volume
0.4	M1 high-volume
0.4	M1 high-volume
0.4	M1 high-volume
0.4	M1 high-volume
0.4	M1 high-volume
0.4	M1 high-volume
0.4	M1 high-volume
0.4	M1 high-volume
0.4	M1 high-volume
0.4	M1 high-volume
0.4	M1 high-volume
0.4	M1 high-volume
0.5	M1 high-volume
0.5	M1 high-volume
0.5	M1 high-volume
0.5	M1 high-volume
0.5	M1 high-volume
0.5	M1 high-volume
0.5	M1 high-volume
0.5	M1 high-volume
0.5	M1 high-volume
0.5	M1 high-volume
0.5	M1 high-volume
0.5	M1 high-volume
0.5	M1 high-volume
0.5	M1 high-volume
0.5	M1 high-volume
0.6	M1 high-volume
0.6	M1 high-volume
0.6	M1 high-volume
0.6	M1 high-volume
0.6	M1 high-volume
0.7	M1 high-volume
0.7	M1 high-volume
0.8	M1 high-volume
0.8	M1 high-volume
0.9	M1 high-volume
0.9	M1 high-volume
0.9	M1 high-volume
0.9	M1 high-volume
0.9	M1 high-volume
0	M1 unknown
0	M1 unknown
0	M1 unknown
0.05	M1 unknown
0.05	M1 unknown
0.05	M1 unknown
0.05	M1 unknown
0.05	M1 unknown
0.1	M1 unknown
0.1	M1 unknown
0.15	M1 unknown
0.25	M1 unknown
0.25	M1 unknown
0.3	M1 unknown
0.3	M1 unknown
0.7	M1 unknown
0.05

## Sheet: Figure 1C
ki67_capped	glssum_rand	mets
0	<=7	M0
0	<=7	M0
0	<=7	M0
0	<=7	M0
0	<=7	M0
0	<=7	M0
0	<=7	M0
0	<=7	M0
0	<=7	M0
0	<=7	M0
0	<=7	M0
0	<=7	M0
0	<=7	M0
0	<=7	M0
0	<=7	M0
0	<=7	M0
0	<=7	M0
0	<=7	M0
0	<=7	M0
0	<=7	M0
0	<=7	M0
2.5	<=7	M0
2.5	<=7	M0
2.5	<=7	M0
2.5	<=7	M0
2.5	<=7	M0
2.5	<=7	M0
2.5	<=7	M0
2.5	<=7	M0
2.5	<=7	M0
2.5	<=7	M0
2.5	<=7	M0
2.5	<=7	M0
2.5	<=7	M0
2.5	<=7	M0
2.5	<=7	M0
2.5	<=7	M0
2.5	<=7	M0
2.5	<=7	M0
2.5	<=7	M0
2.5	<=7	M0
2.5	<=7	M0
2.5	<=7	M0
2.5	<=7	M0
2.5	<=7	M0
2.5	<=7	M0
2.5	<=7	M0
2.5	<=7	M0
2.5	<=7	M0
2.5	<=7	M0
2.5	<=7	M0
2.5	<=7	M0
2.5	<=7	M0
2.5	<=7	M0
2.5	<=7	M0
2.5	<=7	M0
2.5	<=7	M0
2.5	<=7	M0
2.5	<=7	M0
2.5	<=7	M0
2.5	<=7	M0
2.5	<=7	M0
2.5	<=7	M0
2.5	<=7	M0
2.5	<=7	M0
2.5	<=7	M0
2.5	<=7	M0
2.5	<=7	M0
2.5	<=7	M0
2.5	<=7	M0
2.5	<=7	M0
2.5	<=7	M0
2.5	<=7	M0
2.5	<=7	M0
2.5	<=7	M0
2.5	<=7	M0
2.5	<=7	M0
2.5	<=7	M0
2.5	<=7	M0
2.5	<=7	M0
2.5	<=7	M0
2.5	<=7	M0
2.5	<=7	M0
2.5	<=7	M0
5	<=7	M0
5	<=7	M0
5	<=7	M0
5	<=7	M0
5	<=7	M0
5	<=7	M0
5	<=7	M0
5	<=7	M0
5	<=7	M0
5	<=7	M0
5	<=7	M0
5	<=7	M0
5	<=7	M0
5	<=7	M0
5	<=7	M0
5	<=7	M0
5	<=7	M0
5	<=7	M0
5	<=7	M0
5	<=7	M0
5	<=7	M0
5	<=7	M0
5	<=7	M0
5	<=7	M0
5	<=7	M0
5	<=7	M0
5	<=7	M0
5	<=7	M0
5	<=7	M0
5	<=7	M0
5	<=7	M0
5	<=7	M0
5	<=7	M0
5	<=7	M0
5	<=7	M0
5	<=7	M0
5	<=7	M0
5	<=7	M0
5	<=7	M0
5	<=7	M0
5	<=7	M0
5	<=7	M0
5	<=7	M0
5	<=7	M0
5	<=7	M0
5	<=7	M0
5	<=7	M0
5	<=7	M0
5	<=7	M0
5	<=7	M0
5	<=7	M0
5	<=7	M0
5	<=7	M0
5	<=7	M0
5	<=7	M0
5	<=7	M0
5	<=7	M0
5	<=7	M0
5	<=7	M0
5	<=7	M0
5	<=7	M0
5	<=7	M0
5	<=7	M0
5	<=7	M0
5	<=7	M0
5	<=7	M0
5	<=7	M0
5	<=7	M0
5	<=7	M0
5	<=7	M0
5	<=7	M0
5	<=7	M0
5	<=7	M0
5	<=7	M0
5	<=7	M0
5	<=7	M0
10	<=7	M0
10	<=7	M0
10	<=7	M0
10	<=7	M0
10	<=7	M0
10	<=7	M0
10	<=7	M0
10	<=7	M0
10	<=7	M0
10	<=7	M0
10	<=7	M0
10	<=7	M0
10	<=7	M0
10	<=7	M0
10	<=7	M0
10	<=7	M0
10	<=7	M0
10	<=7	M0
15	<=7	M0
15	<=7	M0
15	<=7	M0
15	<=7	M0
15	<=7	M0
15	<=7	M0
15	<=7	M0
15	<=7	M0
15	<=7	M0
15	<=7	M0
15	<=7	M0
15	<=7	M0
15	<=7	M0
15	<=7	M0
15	<=7	M0
15	<=7	M0
15	<=7	M0
15	<=7	M0
20	<=7	M0
20	<=7	M0
20	<=7	M0
20	<=7	M0
20	<=7	M0
25	<=7	M0
25	<=7	M0
25	<=7	M0
30	<=7	M0
30	<=7	M0
30	<=7	M0
35	<=7	M0
0	8	M0
0	8	M0
0	8	M0
0	8	M0
0	8	M0
0	8	M0
0	8	M0
0	8	M0
0	8	M0
0	8	M0
0	8	M0
0	8	M0
0	8	M0
0	8	M0
0	8	M0
0	8	M0
0	8	M0
0	8	M0
0	8	M0
0	8	M0
0	8	M0
0	8	M0
0	8	M0
0	8	M0
0	8	M0
0	8	M0
0	8	M0
0	8	M0
0	8	M0
0	8	M0
0	8	M0
0	8	M0
0	8	M0
0	8	M0
0	8	M0
0	8	M0
0	8	M0
0	8	M0
0	8	M0
0	8	M0
0	8	M0
0	8	M0
0	8	M0
0	8	M0
0	8	M0
0	8	M0
0	8	M0
0	8	M0
0	8	M0
0	8	M0
0	8	M0
2.5	8	M0
2.5	8	M0
2.5	8	M0
2.5	8	M0
2.5	8	M0
2.5	8	M0
2.5	8	M0
2.5	8	M0
2.5	8	M0
2.5	8	M0
2.5	8	M0
2.5	8	M0
2.5	8	M0
2.5	8	M0
2.5	8	M0
2.5	8	M0
2.5	8	M0
2.5	8	M0
2.5	8	M0
2.5	8	M0
2.5	8	M0
2.5	8	M0
2.5	8	M0
2.5	8	M0
2.5	8	M0
2.5	8	M0
2.5	8	M0
2.5	8	M0
2.5	8	M0
2.5	8	M0
2.5	8	M0
2.5	8	M0
2.5	8	M0
2.5	8	M0
2.5	8	M0
2.5	8	M0
2.5	8	M0
2.5	8	M0
2.5	8	M0
2.5	8	M0
2.5	8	M0
2.5	8	M0
2.5	8	M0
2.5	8	M0
2.5	8	M0
2.5	8	M0
2.5	8	M0
2.5	8	M0
2.5	8	M0
2.5	8	M0
2.5	8	M0
2.5	8	M0
2.5	8	M0
2.5	8	M0
2.5	8	M0
2.5	8	M0
2.5	8	M0
2.5	8	M0
2.5	8	M0
2.5	8	M0
2.5	8	M0
2.5	8	M0
2.5	8	M0
2.5	8	M0
2.5	8	M0
2.5	8	M0
5	8	M0
5	8	M0
5	8	M0
5	8	M0
5	8	M0
5	8	M0
5	8	M0
5	8	M0
5	8	M0
5	8	M0
5	8	M0
5	8	M0
5	8	M0
5	8	M0
5	8	M0
5	8	M0
5	8	M0
5	8	M0
5	8	M0
5	8	M0
5	8	M0
5	8	M0
5	8	M0
5	8	M0
5	8	M0
5	8	M0
5	8	M0
5	8	M0
5	8	M0
5	8	M0
5	8	M0
5	8	M0
5	8	M0
5	8	M0
5	8	M0
5	8	M0
5	8	M0
5	8	M0
5	8	M0
5	8	M0
5	8	M0
5	8	M0
5	8	M0
5	8	M0
5	8	M0
5	8	M0
5	8	M0
5	8	M0
5	8	M0
5	8	M0
5	8	M0
5	8	M0
5	8	M0
5	8	M0
5	8	M0
5	8	M0
5	8	M0
5	8	M0
5	8	M0
5	8	M0
5	8	M0
5	8	M0
5	8	M0
5	8	M0
5	8	M0
5	8	M0
5	8	M0
5	8	M0
5	8	M0
5	8	M0
5	8	M0
5	8	M0
5	8	M0
5	8	M0
5	8	M0
5	8	M0
5	8	M0
5	8	M0
5	8	M0
5	8	M0
5	8	M0
5	8	M0
5	8	M0
5	8	M0
5	8	M0
5	8	M0
5	8	M0
5	8	M0
5	8	M0
5	8	M0
5	8	M0
5	8	M0
5	8	M0
5	8	M0
5	8	M0
5	8	M0
5	8	M0
5	8	M0
5	8	M0
5	8	M0
10	8	M0
10	8	M0
10	8	M0
10	8	M0
10	8	M0
10	8	M0
10	8	M0
10	8	M0
10	8	M0
10	8	M0
10	8	M0
10	8	M0
10	8	M0
10	8	M0
10	8	M0
10	8	M0
10	8	M0
10	8	M0
10	8	M0
10	8	M0
10	8	M0
10	8	M0
10	8	M0
10	8	M0
10	8	M0
10	8	M0
10	8	M0
10	8	M0
10	8	M0
10	8	M0
10	8	M0
10	8	M0
10	8	M0
10	8	M0
10	8	M0
10	8	M0
15	8	M0
15	8	M0
15	8	M0
15	8	M0
15	8	M0
15	8	M0
15	8	M0
15	8	M0
15	8	M0
15	8	M0
15	8	M0
15	8	M0
15	8	M0
15	8	M0
15	8	M0
15	8	M0
15	8	M0
15	8	M0
15	8	M0
15	8	M0
15	8	M0
15	8	M0
20	8	M0
20	8	M0
20	8	M0
20	8	M0
20	8	M0
20	8	M0
20	8	M0
20	8	M0
20	8	M0
20	8	M0
25	8	M0
25	8	M0
25	8	M0
25	8	M0
25	8	M0
25	8	M0
30	8	M0
30	8	M0
30	8	M0
30	8	M0
30	8	M0
40	8	M0
40	8	M0
50	8	M0
50	8	M0
50	8	M0
60-90	8	M0
60-90	8	M0
60-90	8	M0
0	9	M0
0	9	M0
0	9	M0
0	9	M0
0	9	M0
0	9	M0
0	9	M0
0	9	M0
0	9	M0
0	9	M0
0	9	M0
0	9	M0
0	9	M0
0	9	M0
0	9	M0
0	9	M0
0	9	M0
0	9	M0
0	9	M0
0	9	M0
0	9	M0
0	9	M0
0	9	M0
0	9	M0
0	9	M0
0	9	M0
0	9	M0
0	9	M0
0	9	M0
0	9	M0
0	9	M0
0	9	M0
0	9	M0
0	9	M0
0	9	M0
0	9	M0
0	9	M0
0	9	M0
0	9	M0
0	9	M0
0	9	M0
0	9	M0
0	9	M0
0	9	M0
0	9	M0
0	9	M0
0	9	M0
0	9	M0
0	9	M0
0	9	M0
0	9	M0
0	9	M0
0	9	M0
0	9	M0
0	9	M0
0	9	M0
0	9	M0
0	9	M0
0	9	M0
0	9	M0
0	9	M0
0	9	M0
0	9	M0
2.5	9	M0
2.5	9	M0
2.5	9	M0
2.5	9	M0
2.5	9	M0
2.5	9	M0
2.5	9	M0
2.5	9	M0
2.5	9	M0
2.5	9	M0
2.5	9	M0
2.5	9	M0
2.5	9	M0
2.5	9	M0
2.5	9	M0
2.5	9	M0
2.5	9	M0
2.5	9	M0
2.5	9	M0
2.5	9	M0
2.5	9	M0
2.5	9	M0
2.5	9	M0
2.5	9	M0
2.5	9	M0
2.5	9	M0
2.5	9	M0
2.5	9	M0
2.5	9	M0
2.5	9	M0
2.5	9	M0
2.5	9	M0
2.5	9	M0
2.5	9	M0
2.5	9	M0
2.5	9	M0
2.5	9	M0
2.5	9	M0
2.5	9	M0
2.5	9	M0
2.5	9	M0
2.5	9	M0
2.5	9	M0
2.5	9	M0
2.5	9	M0
2.5	9	M0
2.5	9	M0
2.5	9	M0
2.5	9	M0
2.5	9	M0
2.5	9	M0
2.5	9	M0
2.5	9	M0
2.5	9	M0
2.5	9	M0
2.5	9	M0
2.5	9	M0
2.5	9	M0
2.5	9	M0
2.5	9	M0
2.5	9	M0
2.5	9	M0
2.5	9	M0
2.5	9	M0
2.5	9	M0
2.5	9	M0
2.5	9	M0
2.5	9	M0
2.5	9	M0
2.5	9	M0
2.5	9	M0
2.5	9	M0
2.5	9	M0
2.5	9	M0
2.5	9	M0
2.5	9	M0
2.5	9	M0
2.5	9	M0
2.5	9	M0
2.5	9	M0
2.5	9	M0
2.5	9	M0
2.5	9	M0
2.5	9	M0
2.5	9	M0
2.5	9	M0
2.5	9	M0
2.5	9	M0
2.5	9	M0
2.5	9	M0
2.5	9	M0
2.5	9	M0
2.5	9	M0
2.5	9	M0
2.5	9	M0
2.5	9	M0
2.5	9	M0
2.5	9	M0
5	9	M0
5	9	M0
5	9	M0
5	9	M0
5	9	M0
5	9	M0
5	9	M0
5	9	M0
5	9	M0
5	9	M0
5	9	M0
5	9	M0
5	9	M0
5	9	M0
5	9	M0
5	9	M0
5	9	M0
5	9	M0
5	9	M0
5	9	M0
5	9	M0
5	9	M0
5	9	M0
5	9	M0
5	9	M0
5	9	M0
5	9	M0
5	9	M0
5	9	M0
5	9	M0
5	9	M0
5	9	M0
5	9	M0
5	9	M0
5	9	M0
5	9	M0
5	9	M0
5	9	M0
5	9	M0
5	9	M0
5	9	M0
5	9	M0
5	9	M0
5	9	M0
5	9	M0
5	9	M0
5	9	M0
5	9	M0
5	9	M0
5	9	M0
5	9	M0
5	9	M0
5	9	M0
5	9	M0
5	9	M0
5	9	M0
5	9	M0
5	9	M0
5	9	M0
5	9	M0
5	9	M0
5	9	M0
5	9	M0
5	9	M0
5	9	M0
5	9	M0
5	9	M0
5	9	M0
5	9	M0
5	9	M0
5	9	M0
5	9	M0
5	9	M0
5	9	M0
5	9	M0
5	9	M0
5	9	M0
5	9	M0
5	9	M0
5	9	M0
5	9	M0
5	9	M0
5	9	M0
5	9	M0
5	9	M0
5	9	M0
5	9	M0
5	9	M0
5	9	M0
5	9	M0
5	9	M0
5	9	M0
5	9	M0
5	9	M0
5	9	M0
5	9	M0
5	9	M0
5	9	M0
5	9	M0
5	9	M0
5	9	M0
5	9	M0
5	9	M0
5	9	M0
5	9	M0
5	9	M0
5	9	M0
5	9	M0
5	9	M0
5	9	M0
5	9	M0
5	9	M0
5	9	M0
5	9	M0
5	9	M0
5	9	M0
5	9	M0
5	9	M0
5	9	M0
5	9	M0
5	9	M0
5	9	M0
5	9	M0
5	9	M0
5	9	M0
5	9	M0
5	9	M0
5	9	M0
5	9	M0
5	9	M0
5	9	M0
5	9	M0
5	9	M0
5	9	M0
5	9	M0
5	9	M0
5	9	M0
5	9	M0
5	9	M0
5	9	M0
5	9	M0
5	9	M0
5	9	M0
5	9	M0
5	9	M0
5	9	M0
5	9	M0
5	9	M0
5	9	M0
5	9	M0
5	9	M0
5	9	M0
5	9	M0
5	9	M0
5	9	M0
5	9	M0
5	9	M0
5	9	M0
5	9	M0
5	9	M0
5	9	M0
10	9	M0
10	9	M0
10	9	M0
10	9	M0
10	9	M0
10	9	M0
10	9	M0
10	9	M0
10	9	M0
10	9	M0
10	9	M0
10	9	M0
10	9	M0
10	9	M0
10	9	M0
10	9	M0
10	9	M0
10	9	M0
10	9	M0
10	9	M0
10	9	M0
10	9	M0
10	9	M0
10	9	M0
10	9	M0
10	9	M0
10	9	M0
10	9	M0
10	9	M0
10	9	M0
10	9	M0
10	9	M0
10	9	M0
10	9	M0
10	9	M0
10	9	M0
10	9	M0
10	9	M0
10	9	M0
10	9	M0
10	9	M0
10	9	M0
10	9	M0
10	9	M0
10	9	M0
10	9	M0
10	9	M0
10	9	M0
10	9	M0
10	9	M0
10	9	M0
10	9	M0
10	9	M0
10	9	M0
10	9	M0
10	9	M0
10	9	M0
10	9	M0
10	9	M0
10	9	M0
10	9	M0
10	9	M0
10	9	M0
10	9	M0
10	9	M0
10	9	M0
10	9	M0
10	9	M0
10	9	M0
10	9	M0
10	9	M0
10	9	M0
10	9	M0
10	9	M0
10	9	M0
10	9	M0
10	9	M0
10	9	M0
15	9	M0
15	9	M0
15	9	M0
15	9	M0
15	9	M0
15	9	M0
15	9	M0
15	9	M0
15	9	M0
15	9	M0
15	9	M0
15	9	M0
15	9	M0
15	9	M0
15	9	M0
15	9	M0
15	9	M0
15	9	M0
15	9	M0
15	9	M0
15	9	M0
15	9	M0
15	9	M0
15	9	M0
15	9	M0
15	9	M0
15	9	M0
15	9	M0
15	9	M0
15	9	M0
15	9	M0
15	9	M0
15	9	M0
15	9	M0
15	9	M0
15	9	M0
15	9	M0
15	9	M0
15	9	M0
15	9	M0
15	9	M0
20	9	M0
20	9	M0
20	9	M0
20	9	M0
20	9	M0
20	9	M0
20	9	M0
20	9	M0
20	9	M0
20	9	M0
20	9	M0
20	9	M0
20	9	M0
20	9	M0
20	9	M0
20	9	M0
20	9	M0
20	9	M0
20	9	M0
20	9	M0
20	9	M0
20	9	M0
20	9	M0
20	9	M0
20	9	M0
20	9	M0
20	9	M0
20	9	M0
20	9	M0
20	9	M0
20	9	M0
20	9	M0
20	9	M0
20	9	M0
20	9	M0
20	9	M0
20	9	M0
20	9	M0
20	9	M0
20	9	M0
20	9	M0
25	9	M0
25	9	M0
25	9	M0
25	9	M0
25	9	M0
25	9	M0
25	9	M0
25	9	M0
25	9	M0
25	9	M0
30	9	M0
30	9	M0
30	9	M0
30	9	M0
30	9	M0
30	9	M0
30	9	M0
30	9	M0
30	9	M0
30	9	M0
35	9	M0
35	9	M0
35	9	M0
40	9	M0
40	9	M0
40	9	M0
40	9	M0
40	9	M0
40	9	M0
40	9	M0
40	9	M0
40	9	M0
40	9	M0
40	9	M0
50	9	M0
50	9	M0
50	9	M0
50	9	M0
50	9	M0
50	9	M0
50	9	M0
50	9	M0
50	9	M0
60-90	9	M0
60-90	9	M0
60-90	9	M0
60-90	9	M0
60-90	9	M0
60-90	9	M0
60-90	9	M0
60-90	9	M0
60-90	9	M0
60-90	9	M0
60-90	9	M0
0	>=10	M0
0	>=10	M0
0	>=10	M0
2.5	>=10	M0
2.5	>=10	M0
2.5	>=10	M0
2.5	>=10	M0
2.5	>=10	M0
2.5	>=10	M0
2.5	>=10	M0
2.5	>=10	M0
5	>=10	M0
5	>=10	M0
5	>=10	M0
10	>=10	M0
10	>=10	M0
15	>=10	M0
15	>=10	M0
15	>=10	M0
25	>=10	M0
25	>=10	M0
30	>=10	M0
40	>=10	M0
40	>=10	M0
40	>=10	M0
50	>=10	M0
50	>=10	M0
60-90	>=10	M0
0	<=7	M1
0	<=7	M1
0	<=7	M1
0	<=7	M1
0	<=7	M1
0	<=7	M1
0	<=7	M1
0	<=7	M1
0	<=7	M1
0	<=7	M1
0	<=7	M1
0	<=7	M1
0	<=7	M1
0	<=7	M1
0	<=7	M1
0	<=7	M1
0	<=7	M1
0	<=7	M1
0	<=7	M1
0	<=7	M1
0	<=7	M1
2.5	<=7	M1
2.5	<=7	M1
2.5	<=7	M1
2.5	<=7	M1
2.5	<=7	M1
2.5	<=7	M1
2.5	<=7	M1
2.5	<=7	M1
2.5	<=7	M1
2.5	<=7	M1
2.5	<=7	M1
2.5	<=7	M1
5	<=7	M1
5	<=7	M1
5	<=7	M1
5	<=7	M1
5	<=7	M1
5	<=7	M1
5	<=7	M1
5	<=7	M1
5	<=7	M1
5	<=7	M1
5	<=7	M1
5	<=7	M1
5	<=7	M1
5	<=7	M1
5	<=7	M1
5	<=7	M1
5	<=7	M1
5	<=7	M1
5	<=7	M1
5	<=7	M1
5	<=7	M1
5	<=7	M1
5	<=7	M1
5	<=7	M1
5	<=7	M1
5	<=7	M1
5	<=7	M1
5	<=7	M1
5	<=7	M1
5	<=7	M1
5	<=7	M1
5	<=7	M1
5	<=7	M1
10	<=7	M1
10	<=7	M1
10	<=7	M1
10	<=7	M1
10	<=7	M1
10	<=7	M1
10	<=7	M1
10	<=7	M1
10	<=7	M1
10	<=7	M1
10	<=7	M1
10	<=7	M1
10	<=7	M1
10	<=7	M1
10	<=7	M1
10	<=7	M1
10	<=7	M1
10	<=7	M1
15	<=7	M1
15	<=7	M1
15	<=7	M1
15	<=7	M1
15	<=7	M1
15	<=7	M1
15	<=7	M1
15	<=7	M1
15	<=7	M1
15	<=7	M1
15	<=7	M1
15	<=7	M1
15	<=7	M1
15	<=7	M1
20	<=7	M1
20	<=7	M1
20	<=7	M1
20	<=7	M1
20	<=7	M1
20	<=7	M1
20	<=7	M1
20	<=7	M1
20	<=7	M1
20	<=7	M1
20	<=7	M1
25	<=7	M1
25	<=7	M1
25	<=7	M1
25	<=7	M1
25	<=7	M1
30	<=7	M1
30	<=7	M1
30	<=7	M1
30	<=7	M1
30	<=7	M1
30	<=7	M1
30	<=7	M1
30	<=7	M1
30	<=7	M1
35	<=7	M1
60-90	<=7	M1
0	8	M1
0	8	M1
0	8	M1
0	8	M1
0	8	M1
0	8	M1
2.5	8	M1
2.5	8	M1
2.5	8	M1
2.5	8	M1
2.5	8	M1
2.5	8	M1
2.5	8	M1
2.5	8	M1
2.5	8	M1
2.5	8	M1
5	8	M1
5	8	M1
5	8	M1
5	8	M1
5	8	M1
5	8	M1
5	8	M1
5	8	M1
5	8	M1
5	8	M1
5	8	M1
5	8	M1
5	8	M1
5	8	M1
5	8	M1
5	8	M1
5	8	M1
5	8	M1
5	8	M1
5	8	M1
5	8	M1
5	8	M1
5	8	M1
5	8	M1
10	8	M1
10	8	M1
10	8	M1
10	8	M1
10	8	M1
10	8	M1
10	8	M1
10	8	M1
10	8	M1
10	8	M1
15	8	M1
15	8	M1
15	8	M1
15	8	M1
15	8	M1
15	8	M1
15	8	M1
15	8	M1
15	8	M1
15	8	M1
15	8	M1
15	8	M1
15	8	M1
15	8	M1
15	8	M1
15	8	M1
15	8	M1
15	8	M1
15	8	M1
20	8	M1
20	8	M1
20	8	M1
20	8	M1
20	8	M1
20	8	M1
20	8	M1
20	8	M1
20	8	M1
20	8	M1
20	8	M1
20	8	M1
20	8	M1
20	8	M1
25	8	M1
25	8	M1
25	8	M1
25	8	M1
25	8	M1
30	8	M1
30	8	M1
30	8	M1
30	8	M1
30	8	M1
30	8	M1
30	8	M1
30	8	M1
30	8	M1
30	8	M1
30	8	M1
30	8	M1
30	8	M1
35	8	M1
40	8	M1
40	8	M1
40	8	M1
40	8	M1
40	8	M1
40	8	M1
40	8	M1
40	8	M1
50	8	M1
50	8	M1
50	8	M1
50	8	M1
50	8	M1
50	8	M1
50	8	M1
50	8	M1
50	8	M1
60-90	8	M1
60-90	8	M1
0	9	M1
0	9	M1
0	9	M1
0	9	M1
0	9	M1
0	9	M1
0	9	M1
0	9	M1
0	9	M1
0	9	M1
0	9	M1
0	9	M1
0	9	M1
0	9	M1
0	9	M1
2.5	9	M1
2.5	9	M1
2.5	9	M1
2.5	9	M1
2.5	9	M1
2.5	9	M1
2.5	9	M1
2.5	9	M1
2.5	9	M1
2.5	9	M1
2.5	9	M1
2.5	9	M1
2.5	9	M1
2.5	9	M1
2.5	9	M1
2.5	9	M1
2.5	9	M1
2.5	9	M1
2.5	9	M1
2.5	9	M1
2.5	9	M1
2.5	9	M1
2.5	9	M1
2.5	9	M1
2.5	9	M1
5	9	M1
5	9	M1
5	9	M1
5	9	M1
5	9	M1
5	9	M1
5	9	M1
5	9	M1
5	9	M1
5	9	M1
5	9	M1
5	9	M1
5	9	M1
5	9	M1
5	9	M1
5	9	M1
5	9	M1
5	9	M1
5	9	M1
5	9	M1
5	9	M1
5	9	M1
5	9	M1
5	9	M1
5	9	M1
5	9	M1
5	9	M1
5	9	M1
5	9	M1
5	9	M1
5	9	M1
5	9	M1
5	9	M1
5	9	M1
5	9	M1
5	9	M1
5	9	M1
5	9	M1
5	9	M1
5	9	M1
5	9	M1
5	9	M1
10	9	M1
10	9	M1
10	9	M1
10	9	M1
10	9	M1
10	9	M1
10	9	M1
10	9	M1
10	9	M1
10	9	M1
10	9	M1
10	9	M1
10	9	M1
10	9	M1
10	9	M1
10	9	M1
10	9	M1
10	9	M1
10	9	M1
10	9	M1
10	9	M1
10	9	M1
10	9	M1
10	9	M1
10	9	M1
10	9	M1
10	9	M1
10	9	M1
10	9	M1
10	9	M1
10	9	M1
10	9	M1
10	9	M1
10	9	M1
10	9	M1
10	9	M1
10	9	M1
10	9	M1
15	9	M1
15	9	M1
15	9	M1
15	9	M1
15	9	M1
15	9	M1
15	9	M1
15	9	M1
15	9	M1
15	9	M1
15	9	M1
15	9	M1
15	9	M1
15	9	M1
15	9	M1
15	9	M1
15	9	M1
15	9	M1
15	9	M1
15	9	M1
15	9	M1
15	9	M1
15	9	M1
15	9	M1
15	9	M1
15	9	M1
15	9	M1
20	9	M1
20	9	M1
20	9	M1
20	9	M1
20	9	M1
20	9	M1
20	9	M1
20	9	M1
20	9	M1
20	9	M1
20	9	M1
20	9	M1
20	9	M1
20	9	M1
20	9	M1
20	9	M1
20	9	M1
20	9	M1
20	9	M1
20	9	M1
20	9	M1
20	9	M1
20	9	M1
25	9	M1
25	9	M1
25	9	M1
25	9	M1
25	9	M1
25	9	M1
25	9	M1
25	9	M1
25	9	M1
25	9	M1
30	9	M1
30	9	M1
30	9	M1
30	9	M1
30	9	M1
30	9	M1
30	9	M1
30	9	M1
30	9	M1
30	9	M1
30	9	M1
30	9	M1
30	9	M1
30	9	M1
30	9	M1
30	9	M1
30	9	M1
30	9	M1
30	9	M1
30	9	M1
30	9	M1
30	9	M1
30	9	M1
30	9	M1
30	9	M1
30	9	M1
30	9	M1
30	9	M1
30	9	M1
30	9	M1
30	9	M1
30	9	M1
30	9	M1
30	9	M1
30	9	M1
35	9	M1
35	9	M1
35	9	M1
35	9	M1
40	9	M1
40	9	M1
40	9	M1
40	9	M1
40	9	M1
40	9	M1
40	9	M1
40	9	M1
40	9	M1
40	9	M1
40	9	M1
40	9	M1
40	9	M1
40	9	M1
40	9	M1
40	9	M1
40	9	M1
50	9	M1
50	9	M1
50	9	M1
50	9	M1
50	9	M1
50	9	M1
50	9	M1
50	9	M1
60-90	9	M1
60-90	9	M1
60-90	9	M1
60-90	9	M1
60-90	9	M1
60-90	9	M1
60-90	9	M1
60-90	9	M1
60-90	9	M1
60-90	9	M1
60-90	9	M1
60-90	9	M1
60-90	9	M1
60-90	9	M1
60-90	9	M1
0	>=10	M1
2.5	>=10	M1
2.5	>=10	M1
2.5	>=10	M1
5	>=10	M1
5	>=10	M1
5	>=10	M1
25	>=10	M1
30	>=10	M1
30	>=10	M1
30	>=10	M1
30	>=10	M1
40	>=10	M1
50	>=10	M1
60-90	>=10	M1
60-90	>=10	M1
60-90	>=10	M1
60-90	>=10	M1
60-90	>=10	M1
60-90	>=10	M1

## Sheet: Figure S1B
ki67score_final	arms_cat	mets
0	ADT	M0
0	ADT	M0
0	ADT	M0
0	ADT	M0
0	ADT	M0
0	ADT	M0
0	ADT	M0
0	ADT	M0
0	ADT	M0
0	ADT	M0
0	ADT	M0
0	ADT	M0
0	ADT	M0
0	ADT	M0
0	ADT	M0
0	ADT	M0
0	ADT	M0
0	ADT	M0
0	ADT	M0
0	ADT	M0
0	ADT	M0
0	ADT	M0
0	ADT	M0
0	ADT	M0
0	ADT	M0
0	ADT	M0
0	ADT	M0
0	ADT	M0
0	ADT	M0
0	ADT	M0
0	ADT	M0
0	ADT	M0
0	ADT	M0
0	ADT	M0
0	ADT	M0
0	ADT	M0
0	ADT	M0
0	ADT	M0
0	ADT	M0
0	ADT	M0
0	ADT	M0
0	ADT	M0
0	ADT	M0
0	ADT	M0
0	ADT	M0
0	ADT	M0
0	ADT	M0
0	ADT	M0
0	ADT	M0
0	ADT	M0
0	ADT	M0
0	ADT	M0
0	ADT	M0
0	ADT	M0
0	ADT	M0
0	ADT	M0
0	ADT	M0
0	ADT	M0
0	ADT	M0
0	ADT	M0
0	ADT	M0
0	ADT	M0
0	ADT	M0
0	ADT	M0
0	ADT	M0
0	ADT	M0
0	ADT	M0
0.025	ADT	M0
0.025	ADT	M0
0.025	ADT	M0
0.025	ADT	M0
0.025	ADT	M0
0.025	ADT	M0
0.025	ADT	M0
0.025	ADT	M0
0.025	ADT	M0
0.025	ADT	M0
0.025	ADT	M0
0.025	ADT	M0
0.025	ADT	M0
0.025	ADT	M0
0.025	ADT	M0
0.025	ADT	M0
0.025	ADT	M0
0.025	ADT	M0
0.025	ADT	M0
0.025	ADT	M0
0.025	ADT	M0
0.025	ADT	M0
0.025	ADT	M0
0.025	ADT	M0
0.025	ADT	M0
0.025	ADT	M0
0.025	ADT	M0
0.025	ADT	M0
0.025	ADT	M0
0.025	ADT	M0
0.025	ADT	M0
0.025	ADT	M0
0.025	ADT	M0
0.025	ADT	M0
0.025	ADT	M0
0.025	ADT	M0
0.025	ADT	M0
0.025	ADT	M0
0.025	ADT	M0
0.025	ADT	M0
0.025	ADT	M0
0.025	ADT	M0
0.025	ADT	M0
0.025	ADT	M0
0.025	ADT	M0
0.025	ADT	M0
0.025	ADT	M0
0.025	ADT	M0
0.025	ADT	M0
0.025	ADT	M0
0.025	ADT	M0
0.025	ADT	M0
0.025	ADT	M0
0.025	ADT	M0
0.025	ADT	M0
0.025	ADT	M0
0.025	ADT	M0
0.025	ADT	M0
0.025	ADT	M0
0.025	ADT	M0
0.025	ADT	M0
0.025	ADT	M0
0.025	ADT	M0
0.025	ADT	M0
0.025	ADT	M0
0.025	ADT	M0
0.025	ADT	M0
0.025	ADT	M0
0.025	ADT	M0
0.025	ADT	M0
0.025	ADT	M0
0.025	ADT	M0
0.025	ADT	M0
0.025	ADT	M0
0.025	ADT	M0
0.025	ADT	M0
0.025	ADT	M0
0.025	ADT	M0
0.025	ADT	M0
0.025	ADT	M0
0.025	ADT	M0
0.025	ADT	M0
0.025	ADT	M0
0.025	ADT	M0
0.025	ADT	M0
0.025	ADT	M0
0.025	ADT	M0
0.025	ADT	M0
0.025	ADT	M0
0.025	ADT	M0
0.025	ADT	M0
0.025	ADT	M0
0.025	ADT	M0
0.025	ADT	M0
0.025	ADT	M0
0.025	ADT	M0
0.025	ADT	M0
0.025	ADT	M0
0.025	ADT	M0
0.025	ADT	M0
0.025	ADT	M0
0.025	ADT	M0
0.025	ADT	M0
0.025	ADT	M0
0.025	ADT	M0
0.025	ADT	M0
0.025	ADT	M0
0.025	ADT	M0
0.025	ADT	M0
0.025	ADT	M0
0.025	ADT	M0
0.025	ADT	M0
0.025	ADT	M0
0.025	ADT	M0
0.025	ADT	M0
0.025	ADT	M0
0.025	ADT	M0
0.025	ADT	M0
0.025	ADT	M0
0.025	ADT	M0
0.025	ADT	M0
0.025	ADT	M0
0.025	ADT	M0
0.025	ADT	M0
0.025	ADT	M0
0.025	ADT	M0
0.025	ADT	M0
0.025	ADT	M0
0.025	ADT	M0
0.025	ADT	M0
0.025	ADT	M0
0.025	ADT	M0
0.05	ADT	M0
0.05	ADT	M0
0.05	ADT	M0
0.05	ADT	M0
0.05	ADT	M0
0.05	ADT	M0
0.05	ADT	M0
0.05	ADT	M0
0.05	ADT	M0
0.05	ADT	M0
0.05	ADT	M0
0.05	ADT	M0
0.05	ADT	M0
0.05	ADT	M0
0.05	ADT	M0
0.05	ADT	M0
0.05	ADT	M0
0.05	ADT	M0
0.05	ADT	M0
0.05	ADT	M0
0.05	ADT	M0
0.05	ADT	M0
0.05	ADT	M0
0.05	ADT	M0
0.05	ADT	M0
0.05	ADT	M0
0.05	ADT	M0
0.05	ADT	M0
0.05	ADT	M0
0.05	ADT	M0
0.05	ADT	M0
0.05	ADT	M0
0.05	ADT	M0
0.05	ADT	M0
0.05	ADT	M0
0.05	ADT	M0
0.05	ADT	M0
0.05	ADT	M0
0.05	ADT	M0
0.05	ADT	M0
0.05	ADT	M0
0.05	ADT	M0
0.05	ADT	M0
0.05	ADT	M0
0.05	ADT	M0
0.05	ADT	M0
0.05	ADT	M0
0.05	ADT	M0
0.05	ADT	M0
0.05	ADT	M0
0.05	ADT	M0
0.05	ADT	M0
0.05	ADT	M0
0.05	ADT	M0
0.05	ADT	M0
0.05	ADT	M0
0.05	ADT	M0
0.05	ADT	M0
0.05	ADT	M0
0.05	ADT	M0
0.05	ADT	M0
0.05	ADT	M0
0.05	ADT	M0
0.05	ADT	M0
0.05	ADT	M0
0.05	ADT	M0
0.05	ADT	M0
0.05	ADT	M0
0.05	ADT	M0
0.05	ADT	M0
0.05	ADT	M0
0.05	ADT	M0
0.05	ADT	M0
0.05	ADT	M0
0.05	ADT	M0
0.05	ADT	M0
0.05	ADT	M0
0.05	ADT	M0
0.05	ADT	M0
0.05	ADT	M0
0.05	ADT	M0
0.05	ADT	M0
0.05	ADT	M0
0.05	ADT	M0
0.05	ADT	M0
0.05	ADT	M0
0.05	ADT	M0
0.05	ADT	M0
0.05	ADT	M0
0.05	ADT	M0
0.05	ADT	M0
0.05	ADT	M0
0.05	ADT	M0
0.05	ADT	M0
0.05	ADT	M0
0.05	ADT	M0
0.05	ADT	M0
0.05	ADT	M0
0.05	ADT	M0
0.05	ADT	M0
0.05	ADT	M0
0.05	ADT	M0
0.05	ADT	M0
0.05	ADT	M0
0.05	ADT	M0
0.05	ADT	M0
0.05	ADT	M0
0.05	ADT	M0
0.05	ADT	M0
0.05	ADT	M0
0.05	ADT	M0
0.05	ADT	M0
0.05	ADT	M0
0.05	ADT	M0
0.05	ADT	M0
0.05	ADT	M0
0.05	ADT	M0
0.05	ADT	M0
0.05	ADT	M0
0.05	ADT	M0
0.05	ADT	M0
0.05	ADT	M0
0.05	ADT	M0
0.05	ADT	M0
0.05	ADT	M0
0.05	ADT	M0
0.05	ADT	M0
0.05	ADT	M0
0.05	ADT	M0
0.05	ADT	M0
0.05	ADT	M0
0.05	ADT	M0
0.05	ADT	M0
0.05	ADT	M0
0.05	ADT	M0
0.05	ADT	M0
0.05	ADT	M0
0.05	ADT	M0
0.05	ADT	M0
0.05	ADT	M0
0.05	ADT	M0
0.05	ADT	M0
0.05	ADT	M0
0.05	ADT	M0
0.05	ADT	M0
0.05	ADT	M0
0.05	ADT	M0
0.05	ADT	M0
0.05	ADT	M0
0.05	ADT	M0
0.05	ADT	M0
0.05	ADT	M0
0.05	ADT	M0
0.05	ADT	M0
0.05	ADT	M0
0.05	ADT	M0
0.05	ADT	M0
0.05	ADT	M0
0.05	ADT	M0
0.05	ADT	M0
0.05	ADT	M0
0.05	ADT	M0
0.05	ADT	M0
0.05	ADT	M0
0.05	ADT	M0
0.05	ADT	M0
0.05	ADT	M0
0.05	ADT	M0
0.05	ADT	M0
0.05	ADT	M0
0.05	ADT	M0
0.05	ADT	M0
0.05	ADT	M0
0.05	ADT	M0
0.05	ADT	M0
0.05	ADT	M0
0.05	ADT	M0
0.05	ADT	M0
0.05	ADT	M0
0.05	ADT	M0
0.05	ADT	M0
0.05	ADT	M0
0.05	ADT	M0
0.05	ADT	M0
0.05	ADT	M0
0.05	ADT	M0
0.05	ADT	M0
0.05	ADT	M0
0.05	ADT	M0
0.05	ADT	M0
0.05	ADT	M0
0.1	ADT	M0
0.1	ADT	M0
0.1	ADT	M0
0.1	ADT	M0
0.1	ADT	M0
0.1	ADT	M0
0.1	ADT	M0
0.1	ADT	M0
0.1	ADT	M0
0.1	ADT	M0
0.1	ADT	M0
0.1	ADT	M0
0.1	ADT	M0
0.1	ADT	M0
0.1	ADT	M0
0.1	ADT	M0
0.1	ADT	M0
0.1	ADT	M0
0.1	ADT	M0
0.1	ADT	M0
0.1	ADT	M0
0.1	ADT	M0
0.1	ADT	M0
0.1	ADT	M0
0.1	ADT	M0
0.1	ADT	M0
0.1	ADT	M0
0.1	ADT	M0
0.1	ADT	M0
0.1	ADT	M0
0.1	ADT	M0
0.1	ADT	M0
0.1	ADT	M0
0.1	ADT	M0
0.1	ADT	M0
0.1	ADT	M0
0.1	ADT	M0
0.1	ADT	M0
0.1	ADT	M0
0.1	ADT	M0
0.1	ADT	M0
0.1	ADT	M0
0.1	ADT	M0
0.1	ADT	M0
0.1	ADT	M0
0.1	ADT	M0
0.1	ADT	M0
0.1	ADT	M0
0.1	ADT	M0
0.1	ADT	M0
0.1	ADT	M0
0.1	ADT	M0
0.1	ADT	M0
0.1	ADT	M0
0.1	ADT	M0
0.1	ADT	M0
0.1	ADT	M0
0.1	ADT	M0
0.1	ADT	M0
0.1	ADT	M0
0.1	ADT	M0
0.1	ADT	M0
0.15	ADT	M0
0.15	ADT	M0
0.15	ADT	M0
0.15	ADT	M0
0.15	ADT	M0
0.15	ADT	M0
0.15	ADT	M0
0.15	ADT	M0
0.15	ADT	M0
0.15	ADT	M0
0.15	ADT	M0
0.15	ADT	M0
0.15	ADT	M0
0.15	ADT	M0
0.15	ADT	M0
0.15	ADT	M0
0.15	ADT	M0
0.15	ADT	M0
0.15	ADT	M0
0.15	ADT	M0
0.15	ADT	M0
0.15	ADT	M0
0.15	ADT	M0
0.15	ADT	M0
0.15	ADT	M0
0.15	ADT	M0
0.15	ADT	M0
0.15	ADT	M0
0.15	ADT	M0
0.15	ADT	M0
0.15	ADT	M0
0.15	ADT	M0
0.15	ADT	M0
0.15	ADT	M0
0.15	ADT	M0
0.15	ADT	M0
0.15	ADT	M0
0.15	ADT	M0
0.15	ADT	M0
0.15	ADT	M0
0.15	ADT	M0
0.15	ADT	M0
0.15	ADT	M0
0.15	ADT	M0
0.15	ADT	M0
0.15	ADT	M0
0.2	ADT	M0
0.2	ADT	M0
0.2	ADT	M0
0.2	ADT	M0
0.2	ADT	M0
0.2	ADT	M0
0.2	ADT	M0
0.2	ADT	M0
0.2	ADT	M0
0.2	ADT	M0
0.2	ADT	M0
0.2	ADT	M0
0.2	ADT	M0
0.2	ADT	M0
0.2	ADT	M0
0.2	ADT	M0
0.2	ADT	M0
0.2	ADT	M0
0.2	ADT	M0
0.25	ADT	M0
0.25	ADT	M0
0.25	ADT	M0
0.25	ADT	M0
0.25	ADT	M0
0.25	ADT	M0
0.25	ADT	M0
0.25	ADT	M0
0.25	ADT	M0
0.25	ADT	M0
0.25	ADT	M0
0.25	ADT	M0
0.25	ADT	M0
0.3	ADT	M0
0.3	ADT	M0
0.3	ADT	M0
0.3	ADT	M0
0.3	ADT	M0
0.35	ADT	M0
0.35	ADT	M0
0.35	ADT	M0
0.4	ADT	M0
0.4	ADT	M0
0.4	ADT	M0
0.5	ADT	M0
0.5	ADT	M0
0.5	ADT	M0
0.5	ADT	M0
0.5	ADT	M0
0.5	ADT	M0
0.5	ADT	M0
0.5	ADT	M0
0.6	ADT	M0
0.6	ADT	M0
0.6	ADT	M0
0.6	ADT	M0
0.6	ADT	M0
0.7	ADT	M0
0.7	ADT	M0
0	ADT + abiraterone	M0
0	ADT + abiraterone	M0
0	ADT + abiraterone	M0
0	ADT + abiraterone	M0
0	ADT + abiraterone	M0
0	ADT + abiraterone	M0
0	ADT + abiraterone	M0
0	ADT + abiraterone	M0
0	ADT + abiraterone	M0
0	ADT + abiraterone	M0
0	ADT + abiraterone	M0
0	ADT + abiraterone	M0
0	ADT + abiraterone	M0
0	ADT + abiraterone	M0
0	ADT + abiraterone	M0
0	ADT + abiraterone	M0
0	ADT + abiraterone	M0
0.025	ADT + abiraterone	M0
0.025	ADT + abiraterone	M0
0.025	ADT + abiraterone	M0
0.025	ADT + abiraterone	M0
0.025	ADT + abiraterone	M0
0.025	ADT + abiraterone	M0
0.025	ADT + abiraterone	M0
0.025	ADT + abiraterone	M0
0.025	ADT + abiraterone	M0
0.025	ADT + abiraterone	M0
0.025	ADT + abiraterone	M0
0.025	ADT + abiraterone	M0
0.025	ADT + abiraterone	M0
0.025	ADT + abiraterone	M0
0.025	ADT + abiraterone	M0
0.025	ADT + abiraterone	M0
0.025	ADT + abiraterone	M0
0.025	ADT + abiraterone	M0
0.025	ADT + abiraterone	M0
0.025	ADT + abiraterone	M0
0.025	ADT + abiraterone	M0
0.025	ADT + abiraterone	M0
0.025	ADT + abiraterone	M0
0.025	ADT + abiraterone	M0
0.025	ADT + abiraterone	M0
0.025	ADT + abiraterone	M0
0.025	ADT + abiraterone	M0
0.025	ADT + abiraterone	M0
0.025	ADT + abiraterone	M0
0.025	ADT + abiraterone	M0
0.025	ADT + abiraterone	M0
0.025	ADT + abiraterone	M0
0.025	ADT + abiraterone	M0
0.025	ADT + abiraterone	M0
0.05	ADT + abiraterone	M0
0.05	ADT + abiraterone	M0
0.05	ADT + abiraterone	M0
0.05	ADT + abiraterone	M0
0.05	ADT + abiraterone	M0
0.05	ADT + abiraterone	M0
0.05	ADT + abiraterone	M0
0.05	ADT + abiraterone	M0
0.05	ADT + abiraterone	M0
0.05	ADT + abiraterone	M0
0.05	ADT + abiraterone	M0
0.05	ADT + abiraterone	M0
0.05	ADT + abiraterone	M0
0.05	ADT + abiraterone	M0
0.05	ADT + abiraterone	M0
0.05	ADT + abiraterone	M0
0.05	ADT + abiraterone	M0
0.05	ADT + abiraterone	M0
0.05	ADT + abiraterone	M0
0.05	ADT + abiraterone	M0
0.05	ADT + abiraterone	M0
0.05	ADT + abiraterone	M0
0.05	ADT + abiraterone	M0
0.05	ADT + abiraterone	M0
0.05	ADT + abiraterone	M0
0.05	ADT + abiraterone	M0
0.05	ADT + abiraterone	M0
0.05	ADT + abiraterone	M0
0.05	ADT + abiraterone	M0
0.05	ADT + abiraterone	M0
0.05	ADT + abiraterone	M0
0.05	ADT + abiraterone	M0
0.05	ADT + abiraterone	M0
0.05	ADT + abiraterone	M0
0.05	ADT + abiraterone	M0
0.05	ADT + abiraterone	M0
0.05	ADT + abiraterone	M0
0.05	ADT + abiraterone	M0
0.05	ADT + abiraterone	M0
0.05	ADT + abiraterone	M0
0.05	ADT + abiraterone	M0
0.05	ADT + abiraterone	M0
0.05	ADT + abiraterone	M0
0.05	ADT + abiraterone	M0
0.05	ADT + abiraterone	M0
0.05	ADT + abiraterone	M0
0.05	ADT + abiraterone	M0
0.05	ADT + abiraterone	M0
0.05	ADT + abiraterone	M0
0.05	ADT + abiraterone	M0
0.05	ADT + abiraterone	M0
0.05	ADT + abiraterone	M0
0.05	ADT + abiraterone	M0
0.05	ADT + abiraterone	M0
0.05	ADT + abiraterone	M0
0.05	ADT + abiraterone	M0
0.05	ADT + abiraterone	M0
0.05	ADT + abiraterone	M0
0.05	ADT + abiraterone	M0
0.05	ADT + abiraterone	M0
0.05	ADT + abiraterone	M0
0.05	ADT + abiraterone	M0
0.05	ADT + abiraterone	M0
0.05	ADT + abiraterone	M0
0.05	ADT + abiraterone	M0
0.05	ADT + abiraterone	M0
0.05	ADT + abiraterone	M0
0.05	ADT + abiraterone	M0
0.05	ADT + abiraterone	M0
0.05	ADT + abiraterone	M0
0.05	ADT + abiraterone	M0
0.05	ADT + abiraterone	M0
0.1	ADT + abiraterone	M0
0.1	ADT + abiraterone	M0
0.1	ADT + abiraterone	M0
0.1	ADT + abiraterone	M0
0.1	ADT + abiraterone	M0
0.1	ADT + abiraterone	M0
0.1	ADT + abiraterone	M0
0.1	ADT + abiraterone	M0
0.1	ADT + abiraterone	M0
0.1	ADT + abiraterone	M0
0.1	ADT + abiraterone	M0
0.1	ADT + abiraterone	M0
0.1	ADT + abiraterone	M0
0.1	ADT + abiraterone	M0
0.1	ADT + abiraterone	M0
0.1	ADT + abiraterone	M0
0.1	ADT + abiraterone	M0
0.1	ADT + abiraterone	M0
0.1	ADT + abiraterone	M0
0.1	ADT + abiraterone	M0
0.1	ADT + abiraterone	M0
0.1	ADT + abiraterone	M0
0.1	ADT + abiraterone	M0
0.1	ADT + abiraterone	M0
0.1	ADT + abiraterone	M0
0.1	ADT + abiraterone	M0
0.1	ADT + abiraterone	M0
0.1	ADT + abiraterone	M0
0.1	ADT + abiraterone	M0
0.1	ADT + abiraterone	M0
0.1	ADT + abiraterone	M0
0.1	ADT + abiraterone	M0
0.1	ADT + abiraterone	M0
0.1	ADT + abiraterone	M0
0.1	ADT + abiraterone	M0
0.1	ADT + abiraterone	M0
0.1	ADT + abiraterone	M0
0.1	ADT + abiraterone	M0
0.1	ADT + abiraterone	M0
0.1	ADT + abiraterone	M0
0.1	ADT + abiraterone	M0
0.1	ADT + abiraterone	M0
0.15	ADT + abiraterone	M0
0.15	ADT + abiraterone	M0
0.15	ADT + abiraterone	M0
0.15	ADT + abiraterone	M0
0.15	ADT + abiraterone	M0
0.15	ADT + abiraterone	M0
0.15	ADT + abiraterone	M0
0.15	ADT + abiraterone	M0
0.15	ADT + abiraterone	M0
0.15	ADT + abiraterone	M0
0.15	ADT + abiraterone	M0
0.15	ADT + abiraterone	M0
0.15	ADT + abiraterone	M0
0.15	ADT + abiraterone	M0
0.15	ADT + abiraterone	M0
0.15	ADT + abiraterone	M0
0.15	ADT + abiraterone	M0
0.15	ADT + abiraterone	M0
0.15	ADT + abiraterone	M0
0.15	ADT + abiraterone	M0
0.15	ADT + abiraterone	M0
0.15	ADT + abiraterone	M0
0.15	ADT + abiraterone	M0
0.15	ADT + abiraterone	M0
0.15	ADT + abiraterone	M0
0.15	ADT + abiraterone	M0
0.15	ADT + abiraterone	M0
0.15	ADT + abiraterone	M0
0.15	ADT + abiraterone	M0
0.2	ADT + abiraterone	M0
0.2	ADT + abiraterone	M0
0.2	ADT + abiraterone	M0
0.2	ADT + abiraterone	M0
0.2	ADT + abiraterone	M0
0.2	ADT + abiraterone	M0
0.2	ADT + abiraterone	M0
0.2	ADT + abiraterone	M0
0.2	ADT + abiraterone	M0
0.2	ADT + abiraterone	M0
0.2	ADT + abiraterone	M0
0.2	ADT + abiraterone	M0
0.2	ADT + abiraterone	M0
0.2	ADT + abiraterone	M0
0.2	ADT + abiraterone	M0
0.2	ADT + abiraterone	M0
0.2	ADT + abiraterone	M0
0.2	ADT + abiraterone	M0
0.2	ADT + abiraterone	M0
0.2	ADT + abiraterone	M0
0.2	ADT + abiraterone	M0
0.2	ADT + abiraterone	M0
0.2	ADT + abiraterone	M0
0.2	ADT + abiraterone	M0
0.25	ADT + abiraterone	M0
0.25	ADT + abiraterone	M0
0.25	ADT + abiraterone	M0
0.25	ADT + abiraterone	M0
0.25	ADT + abiraterone	M0
0.25	ADT + abiraterone	M0
0.3	ADT + abiraterone	M0
0.3	ADT + abiraterone	M0
0.3	ADT + abiraterone	M0
0.3	ADT + abiraterone	M0
0.3	ADT + abiraterone	M0
0.3	ADT + abiraterone	M0
0.3	ADT + abiraterone	M0
0.3	ADT + abiraterone	M0
0.3	ADT + abiraterone	M0
0.3	ADT + abiraterone	M0
0.3	ADT + abiraterone	M0
0.3	ADT + abiraterone	M0
0.4	ADT + abiraterone	M0
0.4	ADT + abiraterone	M0
0.4	ADT + abiraterone	M0
0.4	ADT + abiraterone	M0
0.4	ADT + abiraterone	M0
0.4	ADT + abiraterone	M0
0.4	ADT + abiraterone	M0
0.4	ADT + abiraterone	M0
0.4	ADT + abiraterone	M0
0.5	ADT + abiraterone	M0
0.5	ADT + abiraterone	M0
0.5	ADT + abiraterone	M0
0.5	ADT + abiraterone	M0
0.6	ADT + abiraterone	M0
0.6	ADT + abiraterone	M0
0.7	ADT + abiraterone	M0
0.7	ADT + abiraterone	M0
0.7	ADT + abiraterone	M0
0.7	ADT + abiraterone	M0
0	ADT + abiraterone + enzalutamide	M0
0	ADT + abiraterone + enzalutamide	M0
0	ADT + abiraterone + enzalutamide	M0
0	ADT + abiraterone + enzalutamide	M0
0	ADT + abiraterone + enzalutamide	M0
0	ADT + abiraterone + enzalutamide	M0
0	ADT + abiraterone + enzalutamide	M0
0	ADT + abiraterone + enzalutamide	M0
0	ADT + abiraterone + enzalutamide	M0
0	ADT + abiraterone + enzalutamide	M0
0	ADT + abiraterone + enzalutamide	M0
0	ADT + abiraterone + enzalutamide	M0
0	ADT + abiraterone + enzalutamide	M0
0	ADT + abiraterone + enzalutamide	M0
0	ADT + abiraterone + enzalutamide	M0
0	ADT + abiraterone + enzalutamide	M0
0	ADT + abiraterone + enzalutamide	M0
0	ADT + abiraterone + enzalutamide	M0
0	ADT + abiraterone + enzalutamide	M0
0	ADT + abiraterone + enzalutamide	M0
0	ADT + abiraterone + enzalutamide	M0
0	ADT + abiraterone + enzalutamide	M0
0	ADT + abiraterone + enzalutamide	M0
0	ADT + abiraterone + enzalutamide	M0
0	ADT + abiraterone + enzalutamide	M0
0	ADT + abiraterone + enzalutamide	M0
0	ADT + abiraterone + enzalutamide	M0
0	ADT + abiraterone + enzalutamide	M0
0	ADT + abiraterone + enzalutamide	M0
0	ADT + abiraterone + enzalutamide	M0
0	ADT + abiraterone + enzalutamide	M0
0	ADT + abiraterone + enzalutamide	M0
0	ADT + abiraterone + enzalutamide	M0
0	ADT + abiraterone + enzalutamide	M0
0	ADT + abiraterone + enzalutamide	M0
0	ADT + abiraterone + enzalutamide	M0
0	ADT + abiraterone + enzalutamide	M0
0	ADT + abiraterone + enzalutamide	M0
0	ADT + abiraterone + enzalutamide	M0
0	ADT + abiraterone + enzalutamide	M0
0	ADT + abiraterone + enzalutamide	M0
0	ADT + abiraterone + enzalutamide	M0
0	ADT + abiraterone + enzalutamide	M0
0	ADT + abiraterone + enzalutamide	M0
0	ADT + abiraterone + enzalutamide	M0
0	ADT + abiraterone + enzalutamide	M0
0	ADT + abiraterone + enzalutamide	M0
0	ADT + abiraterone + enzalutamide	M0
0	ADT + abiraterone + enzalutamide	M0
0	ADT + abiraterone + enzalutamide	M0
0	ADT + abiraterone + enzalutamide	M0
0	ADT + abiraterone + enzalutamide	M0
0	ADT + abiraterone + enzalutamide	M0
0	ADT + abiraterone + enzalutamide	M0
0	ADT + abiraterone + enzalutamide	M0
0.025	ADT + abiraterone + enzalutamide	M0
0.025	ADT + abiraterone + enzalutamide	M0
0.025	ADT + abiraterone + enzalutamide	M0
0.025	ADT + abiraterone + enzalutamide	M0
0.025	ADT + abiraterone + enzalutamide	M0
0.025	ADT + abiraterone + enzalutamide	M0
0.025	ADT + abiraterone + enzalutamide	M0
0.025	ADT + abiraterone + enzalutamide	M0
0.025	ADT + abiraterone + enzalutamide	M0
0.025	ADT + abiraterone + enzalutamide	M0
0.025	ADT + abiraterone + enzalutamide	M0
0.025	ADT + abiraterone + enzalutamide	M0
0.025	ADT + abiraterone + enzalutamide	M0
0.025	ADT + abiraterone + enzalutamide	M0
0.025	ADT + abiraterone + enzalutamide	M0
0.025	ADT + abiraterone + enzalutamide	M0
0.025	ADT + abiraterone + enzalutamide	M0
0.025	ADT + abiraterone + enzalutamide	M0
0.025	ADT + abiraterone + enzalutamide	M0
0.025	ADT + abiraterone + enzalutamide	M0
0.025	ADT + abiraterone + enzalutamide	M0
0.025	ADT + abiraterone + enzalutamide	M0
0.025	ADT + abiraterone + enzalutamide	M0
0.025	ADT + abiraterone + enzalutamide	M0
0.025	ADT + abiraterone + enzalutamide	M0
0.025	ADT + abiraterone + enzalutamide	M0
0.025	ADT + abiraterone + enzalutamide	M0
0.025	ADT + abiraterone + enzalutamide	M0
0.025	ADT + abiraterone + enzalutamide	M0
0.025	ADT + abiraterone + enzalutamide	M0
0.025	ADT + abiraterone + enzalutamide	M0
0.025	ADT + abiraterone + enzalutamide	M0
0.025	ADT + abiraterone + enzalutamide	M0
0.025	ADT + abiraterone + enzalutamide	M0
0.025	ADT + abiraterone + enzalutamide	M0
0.025	ADT + abiraterone + enzalutamide	M0
0.025	ADT + abiraterone + enzalutamide	M0
0.025	ADT + abiraterone + enzalutamide	M0
0.025	ADT + abiraterone + enzalutamide	M0
0.025	ADT + abiraterone + enzalutamide	M0
0.025	ADT + abiraterone + enzalutamide	M0
0.025	ADT + abiraterone + enzalutamide	M0
0.025	ADT + abiraterone + enzalutamide	M0
0.025	ADT + abiraterone + enzalutamide	M0
0.025	ADT + abiraterone + enzalutamide	M0
0.025	ADT + abiraterone + enzalutamide	M0
0.025	ADT + abiraterone + enzalutamide	M0
0.025	ADT + abiraterone + enzalutamide	M0
0.025	ADT + abiraterone + enzalutamide	M0
0.025	ADT + abiraterone + enzalutamide	M0
0.025	ADT + abiraterone + enzalutamide	M0
0.025	ADT + abiraterone + enzalutamide	M0
0.025	ADT + abiraterone + enzalutamide	M0
0.025	ADT + abiraterone + enzalutamide	M0
0.025	ADT + abiraterone + enzalutamide	M0
0.025	ADT + abiraterone + enzalutamide	M0
0.025	ADT + abiraterone + enzalutamide	M0
0.025	ADT + abiraterone + enzalutamide	M0
0.025	ADT + abiraterone + enzalutamide	M0
0.025	ADT + abiraterone + enzalutamide	M0
0.025	ADT + abiraterone + enzalutamide	M0
0.025	ADT + abiraterone + enzalutamide	M0
0.025	ADT + abiraterone + enzalutamide	M0
0.025	ADT + abiraterone + enzalutamide	M0
0.025	ADT + abiraterone + enzalutamide	M0
0.025	ADT + abiraterone + enzalutamide	M0
0.025	ADT + abiraterone + enzalutamide	M0
0.025	ADT + abiraterone + enzalutamide	M0
0.025	ADT + abiraterone + enzalutamide	M0
0.05	ADT + abiraterone + enzalutamide	M0
0.05	ADT + abiraterone + enzalutamide	M0
0.05	ADT + abiraterone + enzalutamide	M0
0.05	ADT + abiraterone + enzalutamide	M0
0.05	ADT + abiraterone + enzalutamide	M0
0.05	ADT + abiraterone + enzalutamide	M0
0.05	ADT + abiraterone + enzalutamide	M0
0.05	ADT + abiraterone + enzalutamide	M0
0.05	ADT + abiraterone + enzalutamide	M0
0.05	ADT + abiraterone + enzalutamide	M0
0.05	ADT + abiraterone + enzalutamide	M0
0.05	ADT + abiraterone + enzalutamide	M0
0.05	ADT + abiraterone + enzalutamide	M0
0.05	ADT + abiraterone + enzalutamide	M0
0.05	ADT + abiraterone + enzalutamide	M0
0.05	ADT + abiraterone + enzalutamide	M0
0.05	ADT + abiraterone + enzalutamide	M0
0.05	ADT + abiraterone + enzalutamide	M0
0.05	ADT + abiraterone + enzalutamide	M0
0.05	ADT + abiraterone + enzalutamide	M0
0.05	ADT + abiraterone + enzalutamide	M0
0.05	ADT + abiraterone + enzalutamide	M0
0.05	ADT + abiraterone + enzalutamide	M0
0.05	ADT + abiraterone + enzalutamide	M0
0.05	ADT + abiraterone + enzalutamide	M0
0.05	ADT + abiraterone + enzalutamide	M0
0.05	ADT + abiraterone + enzalutamide	M0
0.05	ADT + abiraterone + enzalutamide	M0
0.05	ADT + abiraterone + enzalutamide	M0
0.05	ADT + abiraterone + enzalutamide	M0
0.05	ADT + abiraterone + enzalutamide	M0
0.05	ADT + abiraterone + enzalutamide	M0
0.05	ADT + abiraterone + enzalutamide	M0
0.05	ADT + abiraterone + enzalutamide	M0
0.05	ADT + abiraterone + enzalutamide	M0
0.05	ADT + abiraterone + enzalutamide	M0
0.05	ADT + abiraterone + enzalutamide	M0
0.05	ADT + abiraterone + enzalutamide	M0
0.05	ADT + abiraterone + enzalutamide	M0
0.05	ADT + abiraterone + enzalutamide	M0
0.05	ADT + abiraterone + enzalutamide	M0
0.05	ADT + abiraterone + enzalutamide	M0
0.05	ADT + abiraterone + enzalutamide	M0
0.05	ADT + abiraterone + enzalutamide	M0
0.05	ADT + abiraterone + enzalutamide	M0
0.05	ADT + abiraterone + enzalutamide	M0
0.05	ADT + abiraterone + enzalutamide	M0
0.05	ADT + abiraterone + enzalutamide	M0
0.05	ADT + abiraterone + enzalutamide	M0
0.05	ADT + abiraterone + enzalutamide	M0
0.05	ADT + abiraterone + enzalutamide	M0
0.05	ADT + abiraterone + enzalutamide	M0
0.05	ADT + abiraterone + enzalutamide	M0
0.05	ADT + abiraterone + enzalutamide	M0
0.05	ADT + abiraterone + enzalutamide	M0
0.05	ADT + abiraterone + enzalutamide	M0
0.05	ADT + abiraterone + enzalutamide	M0
0.05	ADT + abiraterone + enzalutamide	M0
0.05	ADT + abiraterone + enzalutamide	M0
0.05	ADT + abiraterone + enzalutamide	M0
0.05	ADT + abiraterone + enzalutamide	M0
0.05	ADT + abiraterone + enzalutamide	M0
0.05	ADT + abiraterone + enzalutamide	M0
0.05	ADT + abiraterone + enzalutamide	M0
0.05	ADT + abiraterone + enzalutamide	M0
0.05	ADT + abiraterone + enzalutamide	M0
0.05	ADT + abiraterone + enzalutamide	M0
0.05	ADT + abiraterone + enzalutamide	M0
0.05	ADT + abiraterone + enzalutamide	M0
0.05	ADT + abiraterone + enzalutamide	M0
0.05	ADT + abiraterone + enzalutamide	M0
0.05	ADT + abiraterone + enzalutamide	M0
0.05	ADT + abiraterone + enzalutamide	M0
0.05	ADT + abiraterone + enzalutamide	M0
0.05	ADT + abiraterone + enzalutamide	M0
0.05	ADT + abiraterone + enzalutamide	M0
0.05	ADT + abiraterone + enzalutamide	M0
0.1	ADT + abiraterone + enzalutamide	M0
0.1	ADT + abiraterone + enzalutamide	M0
0.1	ADT + abiraterone + enzalutamide	M0
0.1	ADT + abiraterone + enzalutamide	M0
0.1	ADT + abiraterone + enzalutamide	M0
0.1	ADT + abiraterone + enzalutamide	M0
0.1	ADT + abiraterone + enzalutamide	M0
0.1	ADT + abiraterone + enzalutamide	M0
0.1	ADT + abiraterone + enzalutamide	M0
0.1	ADT + abiraterone + enzalutamide	M0
0.1	ADT + abiraterone + enzalutamide	M0
0.1	ADT + abiraterone + enzalutamide	M0
0.1	ADT + abiraterone + enzalutamide	M0
0.1	ADT + abiraterone + enzalutamide	M0
0.1	ADT + abiraterone + enzalutamide	M0
0.1	ADT + abiraterone + enzalutamide	M0
0.1	ADT + abiraterone + enzalutamide	M0
0.1	ADT + abiraterone + enzalutamide	M0
0.1	ADT + abiraterone + enzalutamide	M0
0.1	ADT + abiraterone + enzalutamide	M0
0.1	ADT + abiraterone + enzalutamide	M0
0.1	ADT + abiraterone + enzalutamide	M0
0.1	ADT + abiraterone + enzalutamide	M0
0.1	ADT + abiraterone + enzalutamide	M0
0.1	ADT + abiraterone + enzalutamide	M0
0.1	ADT + abiraterone + enzalutamide	M0
0.1	ADT + abiraterone + enzalutamide	M0
0.1	ADT + abiraterone + enzalutamide	M0
0.1	ADT + abiraterone + enzalutamide	M0
0.1	ADT + abiraterone + enzalutamide	M0
0.15	ADT + abiraterone + enzalutamide	M0
0.15	ADT + abiraterone + enzalutamide	M0
0.15	ADT + abiraterone + enzalutamide	M0
0.15	ADT + abiraterone + enzalutamide	M0
0.15	ADT + abiraterone + enzalutamide	M0
0.15	ADT + abiraterone + enzalutamide	M0
0.15	ADT + abiraterone + enzalutamide	M0
0.15	ADT + abiraterone + enzalutamide	M0
0.15	ADT + abiraterone + enzalutamide	M0
0.2	ADT + abiraterone + enzalutamide	M0
0.2	ADT + abiraterone + enzalutamide	M0
0.2	ADT + abiraterone + enzalutamide	M0
0.2	ADT + abiraterone + enzalutamide	M0
0.2	ADT + abiraterone + enzalutamide	M0
0.2	ADT + abiraterone + enzalutamide	M0
0.2	ADT + abiraterone + enzalutamide	M0
0.2	ADT + abiraterone + enzalutamide	M0
0.2	ADT + abiraterone + enzalutamide	M0
0.2	ADT + abiraterone + enzalutamide	M0
0.2	ADT + abiraterone + enzalutamide	M0
0.2	ADT + abiraterone + enzalutamide	M0
0.2	ADT + abiraterone + enzalutamide	M0
0.25	ADT + abiraterone + enzalutamide	M0
0.25	ADT + abiraterone + enzalutamide	M0
0.3	ADT + abiraterone + enzalutamide	M0
0.3	ADT + abiraterone + enzalutamide	M0
0.35	ADT + abiraterone + enzalutamide	M0
0.4	ADT + abiraterone + enzalutamide	M0
0.4	ADT + abiraterone + enzalutamide	M0
0.4	ADT + abiraterone + enzalutamide	M0
0.4	ADT + abiraterone + enzalutamide	M0
0.5	ADT + abiraterone + enzalutamide	M0
0.5	ADT + abiraterone + enzalutamide	M0
0.6	ADT + abiraterone + enzalutamide	M0
0.65	ADT + abiraterone + enzalutamide	M0
0	ADT	M1
0	ADT	M1
0	ADT	M1
0	ADT	M1
0	ADT	M1
0	ADT	M1
0	ADT	M1
0	ADT	M1
0	ADT	M1
0	ADT	M1
0	ADT	M1
0	ADT	M1
0	ADT	M1
0	ADT	M1
0	ADT	M1
0	ADT	M1
0	ADT	M1
0	ADT	M1
0	ADT	M1
0	ADT	M1
0	ADT	M1
0	ADT	M1
0	ADT	M1
0	ADT	M1
0	ADT	M1
0	ADT	M1
0	ADT	M1
0.025	ADT	M1
0.025	ADT	M1
0.025	ADT	M1
0.025	ADT	M1
0.025	ADT	M1
0.025	ADT	M1
0.025	ADT	M1
0.025	ADT	M1
0.025	ADT	M1
0.025	ADT	M1
0.025	ADT	M1
0.025	ADT	M1
0.025	ADT	M1
0.025	ADT	M1
0.025	ADT	M1
0.025	ADT	M1
0.025	ADT	M1
0.025	ADT	M1
0.025	ADT	M1
0.025	ADT	M1
0.025	ADT	M1
0.025	ADT	M1
0.025	ADT	M1
0.025	ADT	M1
0.025	ADT	M1
0.025	ADT	M1
0.025	ADT	M1
0.025	ADT	M1
0.025	ADT	M1
0.05	ADT	M1
0.05	ADT	M1
0.05	ADT	M1
0.05	ADT	M1
0.05	ADT	M1
0.05	ADT	M1
0.05	ADT	M1
0.05	ADT	M1
0.05	ADT	M1
0.05	ADT	M1
0.05	ADT	M1
0.05	ADT	M1
0.05	ADT	M1
0.05	ADT	M1
0.05	ADT	M1
0.05	ADT	M1
0.05	ADT	M1
0.05	ADT	M1
0.05	ADT	M1
0.05	ADT	M1
0.05	ADT	M1
0.05	ADT	M1
0.05	ADT	M1
0.05	ADT	M1
0.05	ADT	M1
0.05	ADT	M1
0.05	ADT	M1
0.05	ADT	M1
0.05	ADT	M1
0.05	ADT	M1
0.05	ADT	M1
0.05	ADT	M1
0.05	ADT	M1
0.05	ADT	M1
0.05	ADT	M1
0.05	ADT	M1
0.05	ADT	M1
0.05	ADT	M1
0.05	ADT	M1
0.05	ADT	M1
0.05	ADT	M1
0.05	ADT	M1
0.05	ADT	M1
0.05	ADT	M1
0.05	ADT	M1
0.05	ADT	M1
0.05	ADT	M1
0.05	ADT	M1
0.05	ADT	M1
0.05	ADT	M1
0.05	ADT	M1
0.05	ADT	M1
0.05	ADT	M1
0.05	ADT	M1
0.05	ADT	M1
0.05	ADT	M1
0.05	ADT	M1
0.05	ADT	M1
0.05	ADT	M1
0.05	ADT	M1
0.1	ADT	M1
0.1	ADT	M1
0.1	ADT	M1
0.1	ADT	M1
0.1	ADT	M1
0.1	ADT	M1
0.1	ADT	M1
0.1	ADT	M1
0.1	ADT	M1
0.1	ADT	M1
0.1	ADT	M1
0.1	ADT	M1
0.1	ADT	M1
0.1	ADT	M1
0.1	ADT	M1
0.1	ADT	M1
0.1	ADT	M1
0.1	ADT	M1
0.1	ADT	M1
0.1	ADT	M1
0.1	ADT	M1
0.1	ADT	M1
0.1	ADT	M1
0.1	ADT	M1
0.1	ADT	M1
0.1	ADT	M1
0.1	ADT	M1
0.1	ADT	M1
0.1	ADT	M1
0.1	ADT	M1
0.1	ADT	M1
0.1	ADT	M1
0.1	ADT	M1
0.1	ADT	M1
0.1	ADT	M1
0.1	ADT	M1
0.1	ADT	M1
0.1	ADT	M1
0.1	ADT	M1
0.1	ADT	M1
0.1	ADT	M1
0.15	ADT	M1
0.15	ADT	M1
0.15	ADT	M1
0.15	ADT	M1
0.15	ADT	M1
0.15	ADT	M1
0.15	ADT	M1
0.15	ADT	M1
0.15	ADT	M1
0.15	ADT	M1
0.15	ADT	M1
0.15	ADT	M1
0.15	ADT	M1
0.15	ADT	M1
0.15	ADT	M1
0.15	ADT	M1
0.15	ADT	M1
0.15	ADT	M1
0.15	ADT	M1
0.15	ADT	M1
0.15	ADT	M1
0.15	ADT	M1
0.15	ADT	M1
0.15	ADT	M1
0.15	ADT	M1
0.15	ADT	M1
0.15	ADT	M1
0.15	ADT	M1
0.15	ADT	M1
0.15	ADT	M1
0.15	ADT	M1
0.15	ADT	M1
0.15	ADT	M1
0.15	ADT	M1
0.2	ADT	M1
0.2	ADT	M1
0.2	ADT	M1
0.2	ADT	M1
0.2	ADT	M1
0.2	ADT	M1
0.2	ADT	M1
0.2	ADT	M1
0.2	ADT	M1
0.2	ADT	M1
0.2	ADT	M1
0.2	ADT	M1
0.2	ADT	M1
0.2	ADT	M1
0.2	ADT	M1
0.2	ADT	M1
0.2	ADT	M1
0.2	ADT	M1
0.2	ADT	M1
0.2	ADT	M1
0.2	ADT	M1
0.2	ADT	M1
0.2	ADT	M1
0.2	ADT	M1
0.2	ADT	M1
0.2	ADT	M1
0.25	ADT	M1
0.25	ADT	M1
0.25	ADT	M1
0.25	ADT	M1
0.25	ADT	M1
0.25	ADT	M1
0.25	ADT	M1
0.25	ADT	M1
0.25	ADT	M1
0.25	ADT	M1
0.25	ADT	M1
0.3	ADT	M1
0.3	ADT	M1
0.3	ADT	M1
0.3	ADT	M1
0.3	ADT	M1
0.3	ADT	M1
0.3	ADT	M1
0.3	ADT	M1
0.3	ADT	M1
0.3	ADT	M1
0.3	ADT	M1
0.3	ADT	M1
0.3	ADT	M1
0.3	ADT	M1
0.3	ADT	M1
0.3	ADT	M1
0.3	ADT	M1
0.3	ADT	M1
0.3	ADT	M1
0.3	ADT	M1
0.3	ADT	M1
0.3	ADT	M1
0.3	ADT	M1
0.35	ADT	M1
0.4	ADT	M1
0.4	ADT	M1
0.4	ADT	M1
0.4	ADT	M1
0.4	ADT	M1
0.4	ADT	M1
0.4	ADT	M1
0.4	ADT	M1
0.5	ADT	M1
0.5	ADT	M1
0.5	ADT	M1
0.5	ADT	M1
0.5	ADT	M1
0.5	ADT	M1
0.6	ADT	M1
0.6	ADT	M1
0.6	ADT	M1
0.6	ADT	M1
0.7	ADT	M1
0.7	ADT	M1
0.8	ADT	M1
0.8	ADT	M1
0.9	ADT	M1
0	ADT + abiraterone	M1
0	ADT + abiraterone	M1
0	ADT + abiraterone	M1
0	ADT + abiraterone	M1
0	ADT + abiraterone	M1
0	ADT + abiraterone	M1
0	ADT + abiraterone	M1
0	ADT + abiraterone	M1
0	ADT + abiraterone	M1
0	ADT + abiraterone	M1
0	ADT + abiraterone	M1
0	ADT + abiraterone	M1
0	ADT + abiraterone	M1
0	ADT + abiraterone	M1
0	ADT + abiraterone	M1
0	ADT + abiraterone	M1
0	ADT + abiraterone	M1
0.025	ADT + abiraterone	M1
0.025	ADT + abiraterone	M1
0.025	ADT + abiraterone	M1
0.025	ADT + abiraterone	M1
0.025	ADT + abiraterone	M1
0.025	ADT + abiraterone	M1
0.025	ADT + abiraterone	M1
0.025	ADT + abiraterone	M1
0.025	ADT + abiraterone	M1
0.025	ADT + abiraterone	M1
0.025	ADT + abiraterone	M1
0.025	ADT + abiraterone	M1
0.025	ADT + abiraterone	M1
0.025	ADT + abiraterone	M1
0.025	ADT + abiraterone	M1
0.025	ADT + abiraterone	M1
0.025	ADT + abiraterone	M1
0.025	ADT + abiraterone	M1
0.025	ADT + abiraterone	M1
0.025	ADT + abiraterone	M1
0.025	ADT + abiraterone	M1
0.05	ADT + abiraterone	M1
0.05	ADT + abiraterone	M1
0.05	ADT + abiraterone	M1
0.05	ADT + abiraterone	M1
0.05	ADT + abiraterone	M1
0.05	ADT + abiraterone	M1
0.05	ADT + abiraterone	M1
0.05	ADT + abiraterone	M1
0.05	ADT + abiraterone	M1
0.05	ADT + abiraterone	M1
0.05	ADT + abiraterone	M1
0.05	ADT + abiraterone	M1
0.05	ADT + abiraterone	M1
0.05	ADT + abiraterone	M1
0.05	ADT + abiraterone	M1
0.05	ADT + abiraterone	M1
0.05	ADT + abiraterone	M1
0.05	ADT + abiraterone	M1
0.05	ADT + abiraterone	M1
0.05	ADT + abiraterone	M1
0.05	ADT + abiraterone	M1
0.05	ADT + abiraterone	M1
0.05	ADT + abiraterone	M1
0.05	ADT + abiraterone	M1
0.05	ADT + abiraterone	M1
0.05	ADT + abiraterone	M1
0.05	ADT + abiraterone	M1
0.05	ADT + abiraterone	M1
0.05	ADT + abiraterone	M1
0.05	ADT + abiraterone	M1
0.05	ADT + abiraterone	M1
0.05	ADT + abiraterone	M1
0.05	ADT + abiraterone	M1
0.05	ADT + abiraterone	M1
0.05	ADT + abiraterone	M1
0.05	ADT + abiraterone	M1
0.05	ADT + abiraterone	M1
0.05	ADT + abiraterone	M1
0.05	ADT + abiraterone	M1
0.05	ADT + abiraterone	M1
0.05	ADT + abiraterone	M1
0.05	ADT + abiraterone	M1
0.1	ADT + abiraterone	M1
0.1	ADT + abiraterone	M1
0.1	ADT + abiraterone	M1
0.1	ADT + abiraterone	M1
0.1	ADT + abiraterone	M1
0.1	ADT + abiraterone	M1
0.1	ADT + abiraterone	M1
0.1	ADT + abiraterone	M1
0.1	ADT + abiraterone	M1
0.1	ADT + abiraterone	M1
0.1	ADT + abiraterone	M1
0.1	ADT + abiraterone	M1
0.1	ADT + abiraterone	M1
0.1	ADT + abiraterone	M1
0.1	ADT + abiraterone	M1
0.1	ADT + abiraterone	M1
0.1	ADT + abiraterone	M1
0.1	ADT + abiraterone	M1
0.1	ADT + abiraterone	M1
0.1	ADT + abiraterone	M1
0.1	ADT + abiraterone	M1
0.1	ADT + abiraterone	M1
0.1	ADT + abiraterone	M1
0.1	ADT + abiraterone	M1
0.1	ADT + abiraterone	M1
0.15	ADT + abiraterone	M1
0.15	ADT + abiraterone	M1
0.15	ADT + abiraterone	M1
0.15	ADT + abiraterone	M1
0.15	ADT + abiraterone	M1
0.15	ADT + abiraterone	M1
0.15	ADT + abiraterone	M1
0.15	ADT + abiraterone	M1
0.15	ADT + abiraterone	M1
0.15	ADT + abiraterone	M1
0.15	ADT + abiraterone	M1
0.15	ADT + abiraterone	M1
0.15	ADT + abiraterone	M1
0.15	ADT + abiraterone	M1
0.15	ADT + abiraterone	M1
0.15	ADT + abiraterone	M1
0.15	ADT + abiraterone	M1
0.15	ADT + abiraterone	M1
0.15	ADT + abiraterone	M1
0.15	ADT + abiraterone	M1
0.15	ADT + abiraterone	M1
0.15	ADT + abiraterone	M1
0.15	ADT + abiraterone	M1
0.15	ADT + abiraterone	M1
0.15	ADT + abiraterone	M1
0.15	ADT + abiraterone	M1
0.2	ADT + abiraterone	M1
0.2	ADT + abiraterone	M1
0.2	ADT + abiraterone	M1
0.2	ADT + abiraterone	M1
0.2	ADT + abiraterone	M1
0.2	ADT + abiraterone	M1
0.2	ADT + abiraterone	M1
0.2	ADT + abiraterone	M1
0.2	ADT + abiraterone	M1
0.2	ADT + abiraterone	M1
0.2	ADT + abiraterone	M1
0.2	ADT + abiraterone	M1
0.2	ADT + abiraterone	M1
0.2	ADT + abiraterone	M1
0.2	ADT + abiraterone	M1
0.2	ADT + abiraterone	M1
0.2	ADT + abiraterone	M1
0.2	ADT + abiraterone	M1
0.2	ADT + abiraterone	M1
0.2	ADT + abiraterone	M1
0.2	ADT + abiraterone	M1
0.2	ADT + abiraterone	M1
0.2	ADT + abiraterone	M1
0.25	ADT + abiraterone	M1
0.25	ADT + abiraterone	M1
0.25	ADT + abiraterone	M1
0.25	ADT + abiraterone	M1
0.25	ADT + abiraterone	M1
0.25	ADT + abiraterone	M1
0.25	ADT + abiraterone	M1
0.25	ADT + abiraterone	M1
0.25	ADT + abiraterone	M1
0.25	ADT + abiraterone	M1
0.25	ADT + abiraterone	M1
0.3	ADT + abiraterone	M1
0.3	ADT + abiraterone	M1
0.3	ADT + abiraterone	M1
0.3	ADT + abiraterone	M1
0.3	ADT + abiraterone	M1
0.3	ADT + abiraterone	M1
0.3	ADT + abiraterone	M1
0.3	ADT + abiraterone	M1
0.3	ADT + abiraterone	M1
0.3	ADT + abiraterone	M1
0.3	ADT + abiraterone	M1
0.3	ADT + abiraterone	M1
0.3	ADT + abiraterone	M1
0.3	ADT + abiraterone	M1
0.3	ADT + abiraterone	M1
0.3	ADT + abiraterone	M1
0.3	ADT + abiraterone	M1
0.3	ADT + abiraterone	M1
0.3	ADT + abiraterone	M1
0.3	ADT + abiraterone	M1
0.3	ADT + abiraterone	M1
0.3	ADT + abiraterone	M1
0.3	ADT + abiraterone	M1
0.3	ADT + abiraterone	M1
0.3	ADT + abiraterone	M1
0.3	ADT + abiraterone	M1
0.3	ADT + abiraterone	M1
0.3	ADT + abiraterone	M1
0.3	ADT + abiraterone	M1
0.3	ADT + abiraterone	M1
0.3	ADT + abiraterone	M1
0.3	ADT + abiraterone	M1
0.3	ADT + abiraterone	M1
0.3	ADT + abiraterone	M1
0.3	ADT + abiraterone	M1
0.3	ADT + abiraterone	M1
0.3	ADT + abiraterone	M1
0.3	ADT + abiraterone	M1
0.35	ADT + abiraterone	M1
0.35	ADT + abiraterone	M1
0.35	ADT + abiraterone	M1
0.35	ADT + abiraterone	M1
0.35	ADT + abiraterone	M1
0.4	ADT + abiraterone	M1
0.4	ADT + abiraterone	M1
0.4	ADT + abiraterone	M1
0.4	ADT + abiraterone	M1
0.4	ADT + abiraterone	M1
0.4	ADT + abiraterone	M1
0.4	ADT + abiraterone	M1
0.4	ADT + abiraterone	M1
0.4	ADT + abiraterone	M1
0.4	ADT + abiraterone	M1
0.4	ADT + abiraterone	M1
0.4	ADT + abiraterone	M1
0.4	ADT + abiraterone	M1
0.4	ADT + abiraterone	M1
0.4	ADT + abiraterone	M1
0.4	ADT + abiraterone	M1
0.4	ADT + abiraterone	M1
0.4	ADT + abiraterone	M1
0.5	ADT + abiraterone	M1
0.5	ADT + abiraterone	M1
0.5	ADT + abiraterone	M1
0.5	ADT + abiraterone	M1
0.5	ADT + abiraterone	M1
0.5	ADT + abiraterone	M1
0.5	ADT + abiraterone	M1
0.5	ADT + abiraterone	M1
0.5	ADT + abiraterone	M1
0.5	ADT + abiraterone	M1
0.5	ADT + abiraterone	M1
0.5	ADT + abiraterone	M1
0.6	ADT + abiraterone	M1
0.6	ADT + abiraterone	M1
0.6	ADT + abiraterone	M1
0.6	ADT + abiraterone	M1
0.6	ADT + abiraterone	M1
0.6	ADT + abiraterone	M1
0.7	ADT + abiraterone	M1
0.7	ADT + abiraterone	M1
0.7	ADT + abiraterone	M1
0.8	ADT + abiraterone	M1
0.9	ADT + abiraterone	M1
0.9	ADT + abiraterone	M1
0.9	ADT + abiraterone	M1
0.9	ADT + abiraterone	M1
0.9	ADT + abiraterone	M1

## Sheet: Figure S1C
ki67_capped	tstage2
0	T0-T2
0	T0-T2
0	T0-T2
0	T0-T2
0	T0-T2
0	T0-T2
0	T0-T2
0	T0-T2
0	T0-T2
0	T0-T2
0	T0-T2
0	T0-T2
0	T0-T2
0	T0-T2
0	T0-T2
0	T0-T2
0	T0-T2
0	T0-T2
0	T0-T2
0	T0-T2
0	T0-T2
0	T0-T2
2.5	T0-T2
2.5	T0-T2
2.5	T0-T2
2.5	T0-T2
2.5	T0-T2
2.5	T0-T2
2.5	T0-T2
2.5	T0-T2
2.5	T0-T2
2.5	T0-T2
2.5	T0-T2
2.5	T0-T2
2.5	T0-T2
2.5	T0-T2
2.5	T0-T2
2.5	T0-T2
2.5	T0-T2
2.5	T0-T2
5	T0-T2
5	T0-T2
5	T0-T2
5	T0-T2
5	T0-T2
5	T0-T2
5	T0-T2
5	T0-T2
5	T0-T2
5	T0-T2
5	T0-T2
5	T0-T2
5	T0-T2
5	T0-T2
5	T0-T2
5	T0-T2
5	T0-T2
5	T0-T2
5	T0-T2
5	T0-T2
5	T0-T2
5	T0-T2
5	T0-T2
5	T0-T2
5	T0-T2
5	T0-T2
5	T0-T2
5	T0-T2
5	T0-T2
5	T0-T2
5	T0-T2
5	T0-T2
10	T0-T2
10	T0-T2
10	T0-T2
10	T0-T2
10	T0-T2
10	T0-T2
10	T0-T2
10	T0-T2
10	T0-T2
10	T0-T2
10	T0-T2
10	T0-T2
10	T0-T2
10	T0-T2
10	T0-T2
10	T0-T2
10	T0-T2
15	T0-T2
15	T0-T2
15	T0-T2
15	T0-T2
15	T0-T2
15	T0-T2
15	T0-T2
15	T0-T2
15	T0-T2
15	T0-T2
15	T0-T2
15	T0-T2
20	T0-T2
20	T0-T2
20	T0-T2
20	T0-T2
20	T0-T2
20	T0-T2
20	T0-T2
20	T0-T2
25	T0-T2
25	T0-T2
30	T0-T2
30	T0-T2
30	T0-T2
30	T0-T2
30	T0-T2
30	T0-T2
40	T0-T2
40	T0-T2
40	T0-T2
40	T0-T2
50	T0-T2
50	T0-T2
50	T0-T2
60-90	T0-T2
60-90	T0-T2
0	T3
0	T3
0	T3
0	T3
0	T3
0	T3
0	T3
0	T3
0	T3
0	T3
0	T3
0	T3
0	T3
0	T3
0	T3
0	T3
0	T3
0	T3
0	T3
0	T3
0	T3
0	T3
0	T3
0	T3
0	T3
0	T3
0	T3
0	T3
0	T3
0	T3
0	T3
0	T3
0	T3
0	T3
0	T3
0	T3
0	T3
0	T3
0	T3
0	T3
0	T3
0	T3
0	T3
0	T3
0	T3
0	T3
0	T3
0	T3
0	T3
0	T3
0	T3
0	T3
0	T3
0	T3
0	T3
0	T3
0	T3
0	T3
0	T3
0	T3
0	T3
0	T3
0	T3
0	T3
0	T3
0	T3
0	T3
0	T3
0	T3
0	T3
0	T3
0	T3
0	T3
0	T3
0	T3
0	T3
0	T3
0	T3
0	T3
0	T3
0	T3
0	T3
0	T3
0	T3
0	T3
0	T3
0	T3
0	T3
0	T3
0	T3
0	T3
0	T3
0	T3
0	T3
0	T3
0	T3
0	T3
0	T3
0	T3
0	T3
0	T3
0	T3
0	T3
0	T3
0	T3
0	T3
0	T3
0	T3
0	T3
0	T3
0	T3
0	T3
0	T3
0	T3
0	T3
0	T3
0	T3
0	T3
0	T3
0	T3
0	T3
0	T3
0	T3
0	T3
0	T3
0	T3
0	T3
0	T3
0	T3
2.5	T3
2.5	T3
2.5	T3
2.5	T3
2.5	T3
2.5	T3
2.5	T3
2.5	T3
2.5	T3
2.5	T3
2.5	T3
2.5	T3
2.5	T3
2.5	T3
2.5	T3
2.5	T3
2.5	T3
2.5	T3
2.5	T3
2.5	T3
2.5	T3
2.5	T3
2.5	T3
2.5	T3
2.5	T3
2.5	T3
2.5	T3
2.5	T3
2.5	T3
2.5	T3
2.5	T3
2.5	T3
2.5	T3
2.5	T3
2.5	T3
2.5	T3
2.5	T3
2.5	T3
2.5	T3
2.5	T3
2.5	T3
2.5	T3
2.5	T3
2.5	T3
2.5	T3
2.5	T3
2.5	T3
2.5	T3
2.5	T3
2.5	T3
2.5	T3
2.5	T3
2.5	T3
2.5	T3
2.5	T3
2.5	T3
2.5	T3
2.5	T3
2.5	T3
2.5	T3
2.5	T3
2.5	T3
2.5	T3
2.5	T3
2.5	T3
2.5	T3
2.5	T3
2.5	T3
2.5	T3
2.5	T3
2.5	T3
2.5	T3
2.5	T3
2.5	T3
2.5	T3
2.5	T3
2.5	T3
2.5	T3
2.5	T3
2.5	T3
2.5	T3
2.5	T3
2.5	T3
2.5	T3
2.5	T3
2.5	T3
2.5	T3
2.5	T3
2.5	T3
2.5	T3
2.5	T3
2.5	T3
2.5	T3
2.5	T3
2.5	T3
2.5	T3
2.5	T3
2.5	T3
2.5	T3
2.5	T3
2.5	T3
2.5	T3
2.5	T3
2.5	T3
2.5	T3
2.5	T3
2.5	T3
2.5	T3
2.5	T3
2.5	T3
2.5	T3
2.5	T3
2.5	T3
2.5	T3
2.5	T3
2.5	T3
2.5	T3
2.5	T3
2.5	T3
2.5	T3
2.5	T3
2.5	T3
2.5	T3
2.5	T3
2.5	T3
2.5	T3
2.5	T3
2.5	T3
2.5	T3
2.5	T3
2.5	T3
2.5	T3
2.5	T3
2.5	T3
2.5	T3
2.5	T3
2.5	T3
2.5	T3
2.5	T3
2.5	T3
2.5	T3
2.5	T3
2.5	T3
2.5	T3
2.5	T3
2.5	T3
2.5	T3
2.5	T3
2.5	T3
2.5	T3
2.5	T3
2.5	T3
2.5	T3
2.5	T3
2.5	T3
2.5	T3
2.5	T3
2.5	T3
2.5	T3
2.5	T3
2.5	T3
2.5	T3
2.5	T3
2.5	T3
2.5	T3
2.5	T3
2.5	T3
2.5	T3
2.5	T3
2.5	T3
2.5	T3
2.5	T3
2.5	T3
2.5	T3
2.5	T3
2.5	T3
2.5	T3
2.5	T3
2.5	T3
2.5	T3
2.5	T3
2.5	T3
2.5	T3
2.5	T3
2.5	T3
2.5	T3
2.5	T3
2.5	T3
2.5	T3
2.5	T3
2.5	T3
2.5	T3
2.5	T3
2.5	T3
2.5	T3
2.5	T3
2.5	T3
2.5	T3
2.5	T3
2.5	T3
2.5	T3
2.5	T3
2.5	T3
2.5	T3
2.5	T3
2.5	T3
2.5	T3
2.5	T3
2.5	T3
2.5	T3
2.5	T3
2.5	T3
2.5	T3
2.5	T3
2.5	T3
2.5	T3
2.5	T3
2.5	T3
2.5	T3
2.5	T3
2.5	T3
2.5	T3
2.5	T3
2.5	T3
2.5	T3
2.5	T3
5	T3
5	T3
5	T3
5	T3
5	T3
5	T3
5	T3
5	T3
5	T3
5	T3
5	T3
5	T3
5	T3
5	T3
5	T3
5	T3
5	T3
5	T3
5	T3
5	T3
5	T3
5	T3
5	T3
5	T3
5	T3
5	T3
5	T3
5	T3
5	T3
5	T3
5	T3
5	T3
5	T3
5	T3
5	T3
5	T3
5	T3
5	T3
5	T3
5	T3
5	T3
5	T3
5	T3
5	T3
5	T3
5	T3
5	T3
5	T3
5	T3
5	T3
5	T3
5	T3
5	T3
5	T3
5	T3
5	T3
5	T3
5	T3
5	T3
5	T3
5	T3
5	T3
5	T3
5	T3
5	T3
5	T3
5	T3
5	T3
5	T3
5	T3
5	T3
5	T3
5	T3
5	T3
5	T3
5	T3
5	T3
5	T3
5	T3
5	T3
5	T3
5	T3
5	T3
5	T3
5	T3
5	T3
5	T3
5	T3
5	T3
5	T3
5	T3
5	T3
5	T3
5	T3
5	T3
5	T3
5	T3
5	T3
5	T3
5	T3
5	T3
5	T3
5	T3
5	T3
5	T3
5	T3
5	T3
5	T3
5	T3
5	T3
5	T3
5	T3
5	T3
5	T3
5	T3
5	T3
5	T3
5	T3
5	T3
5	T3
5	T3
5	T3
5	T3
5	T3
5	T3
5	T3
5	T3
5	T3
5	T3
5	T3
5	T3
5	T3
5	T3
5	T3
5	T3
5	T3
5	T3
5	T3
5	T3
5	T3
5	T3
5	T3
5	T3
5	T3
5	T3
5	T3
5	T3
5	T3
5	T3
5	T3
5	T3
5	T3
5	T3
5	T3
5	T3
5	T3
5	T3
5	T3
5	T3
5	T3
5	T3
5	T3
5	T3
5	T3
5	T3
5	T3
5	T3
5	T3
5	T3
5	T3
5	T3
5	T3
5	T3
5	T3
5	T3
5	T3
5	T3
5	T3
5	T3
5	T3
5	T3
5	T3
5	T3
5	T3
5	T3
5	T3
5	T3
5	T3
5	T3
5	T3
5	T3
5	T3
5	T3
5	T3
5	T3
5	T3
5	T3
5	T3
5	T3
5	T3
5	T3
5	T3
5	T3
5	T3
5	T3
5	T3
5	T3
5	T3
5	T3
5	T3
5	T3
5	T3
5	T3
5	T3
5	T3
5	T3
5	T3
5	T3
5	T3
5	T3
5	T3
5	T3
5	T3
5	T3
5	T3
5	T3
5	T3
5	T3
5	T3
5	T3
5	T3
5	T3
5	T3
5	T3
5	T3
5	T3
5	T3
5	T3
5	T3
5	T3
5	T3
5	T3
5	T3
5	T3
5	T3
5	T3
5	T3
5	T3
5	T3
5	T3
5	T3
5	T3
5	T3
5	T3
5	T3
5	T3
5	T3
5	T3
5	T3
5	T3
5	T3
5	T3
5	T3
5	T3
5	T3
5	T3
5	T3
5	T3
5	T3
5	T3
5	T3
5	T3
5	T3
5	T3
5	T3
5	T3
5	T3
5	T3
5	T3
5	T3
5	T3
5	T3
5	T3
5	T3
5	T3
5	T3
5	T3
5	T3
5	T3
5	T3
5	T3
5	T3
5	T3
5	T3
5	T3
5	T3
5	T3
5	T3
5	T3
5	T3
5	T3
5	T3
5	T3
5	T3
5	T3
5	T3
5	T3
5	T3
5	T3
5	T3
5	T3
5	T3
5	T3
5	T3
5	T3
5	T3
5	T3
5	T3
5	T3
5	T3
5	T3
5	T3
5	T3
5	T3
5	T3
5	T3
5	T3
5	T3
5	T3
5	T3
5	T3
5	T3
5	T3
5	T3
5	T3
5	T3
5	T3
5	T3
5	T3
5	T3
5	T3
5	T3
5	T3
5	T3
5	T3
5	T3
5	T3
5	T3
5	T3
10	T3
10	T3
10	T3
10	T3
10	T3
10	T3
10	T3
10	T3
10	T3
10	T3
10	T3
10	T3
10	T3
10	T3
10	T3
10	T3
10	T3
10	T3
10	T3
10	T3
10	T3
10	T3
10	T3
10	T3
10	T3
10	T3
10	T3
10	T3
10	T3
10	T3
10	T3
10	T3
10	T3
10	T3
10	T3
10	T3
10	T3
10	T3
10	T3
10	T3
10	T3
10	T3
10	T3
10	T3
10	T3
10	T3
10	T3
10	T3
10	T3
10	T3
10	T3
10	T3
10	T3
10	T3
10	T3
10	T3
10	T3
10	T3
10	T3
10	T3
10	T3
10	T3
10	T3
10	T3
10	T3
10	T3
10	T3
10	T3
10	T3
10	T3
10	T3
10	T3
10	T3
10	T3
10	T3
10	T3
10	T3
10	T3
10	T3
10	T3
10	T3
10	T3
10	T3
10	T3
10	T3
10	T3
10	T3
10	T3
10	T3
10	T3
10	T3
10	T3
10	T3
10	T3
10	T3
10	T3
10	T3
10	T3
10	T3
10	T3
10	T3
10	T3
10	T3
10	T3
10	T3
10	T3
10	T3
10	T3
10	T3
10	T3
10	T3
10	T3
10	T3
10	T3
10	T3
10	T3
10	T3
10	T3
10	T3
10	T3
10	T3
10	T3
10	T3
10	T3
10	T3
10	T3
10	T3
10	T3
10	T3
10	T3
10	T3
10	T3
10	T3
10	T3
10	T3
10	T3
10	T3
10	T3
10	T3
10	T3
10	T3
10	T3
10	T3
10	T3
10	T3
10	T3
10	T3
10	T3
10	T3
10	T3
15	T3
15	T3
15	T3
15	T3
15	T3
15	T3
15	T3
15	T3
15	T3
15	T3
15	T3
15	T3
15	T3
15	T3
15	T3
15	T3
15	T3
15	T3
15	T3
15	T3
15	T3
15	T3
15	T3
15	T3
15	T3
15	T3
15	T3
15	T3
15	T3
15	T3
15	T3
15	T3
15	T3
15	T3
15	T3
15	T3
15	T3
15	T3
15	T3
15	T3
15	T3
15	T3
15	T3
15	T3
15	T3
15	T3
15	T3
15	T3
15	T3
15	T3
15	T3
15	T3
15	T3
15	T3
15	T3
15	T3
15	T3
15	T3
15	T3
15	T3
15	T3
15	T3
15	T3
15	T3
15	T3
15	T3
15	T3
15	T3
15	T3
15	T3
15	T3
15	T3
15	T3
15	T3
15	T3
15	T3
15	T3
15	T3
15	T3
15	T3
15	T3
15	T3
15	T3
15	T3
15	T3
15	T3
15	T3
15	T3
15	T3
15	T3
15	T3
15	T3
15	T3
15	T3
15	T3
15	T3
15	T3
15	T3
15	T3
15	T3
15	T3
15	T3
15	T3
20	T3
20	T3
20	T3
20	T3
20	T3
20	T3
20	T3
20	T3
20	T3
20	T3
20	T3
20	T3
20	T3
20	T3
20	T3
20	T3
20	T3
20	T3
20	T3
20	T3
20	T3
20	T3
20	T3
20	T3
20	T3
20	T3
20	T3
20	T3
20	T3
20	T3
20	T3
20	T3
20	T3
20	T3
20	T3
20	T3
20	T3
20	T3
20	T3
20	T3
20	T3
20	T3
20	T3
20	T3
20	T3
20	T3
20	T3
20	T3
20	T3
20	T3
20	T3
20	T3
20	T3
20	T3
20	T3
20	T3
20	T3
20	T3
20	T3
20	T3
20	T3
20	T3
20	T3
20	T3
20	T3
20	T3
20	T3
20	T3
20	T3
20	T3
20	T3
20	T3
20	T3
25	T3
25	T3
25	T3
25	T3
25	T3
25	T3
25	T3
25	T3
25	T3
25	T3
25	T3
25	T3
25	T3
25	T3
25	T3
25	T3
25	T3
25	T3
25	T3
25	T3
25	T3
25	T3
25	T3
25	T3
25	T3
25	T3
25	T3
25	T3
25	T3
30	T3
30	T3
30	T3
30	T3
30	T3
30	T3
30	T3
30	T3
30	T3
30	T3
30	T3
30	T3
30	T3
30	T3
30	T3
30	T3
30	T3
30	T3
30	T3
30	T3
30	T3
30	T3
30	T3
30	T3
30	T3
30	T3
30	T3
30	T3
30	T3
30	T3
30	T3
30	T3
30	T3
30	T3
30	T3
30	T3
30	T3
30	T3
30	T3
30	T3
30	T3
30	T3
30	T3
30	T3
30	T3
30	T3
30	T3
30	T3
30	T3
30	T3
30	T3
30	T3
30	T3
30	T3
30	T3
30	T3
30	T3
30	T3
35	T3
35	T3
35	T3
35	T3
35	T3
35	T3
35	T3
40	T3
40	T3
40	T3
40	T3
40	T3
40	T3
40	T3
40	T3
40	T3
40	T3
40	T3
40	T3
40	T3
40	T3
40	T3
40	T3
40	T3
40	T3
40	T3
40	T3
40	T3
40	T3
40	T3
40	T3
40	T3
50	T3
50	T3
50	T3
50	T3
50	T3
50	T3
50	T3
50	T3
50	T3
50	T3
50	T3
50	T3
50	T3
50	T3
50	T3
50	T3
50	T3
50	T3
50	T3
50	T3
50	T3
50	T3
60-90	T3
60-90	T3
60-90	T3
60-90	T3
60-90	T3
60-90	T3
60-90	T3
60-90	T3
60-90	T3
60-90	T3
60-90	T3
60-90	T3
60-90	T3
60-90	T3
60-90	T3
60-90	T3
60-90	T3
60-90	T3
60-90	T3
60-90	T3
60-90	T3
60-90	T3
0	T4
0	T4
0	T4
0	T4
0	T4
0	T4
0	T4
0	T4
0	T4
0	T4
0	T4
0	T4
0	T4
0	T4
0	T4
0	T4
0	T4
0	T4
0	T4
0	T4
0	T4
0	T4
0	T4
0	T4
0	T4
0	T4
0	T4
0	T4
2.5	T4
2.5	T4
2.5	T4
2.5	T4
2.5	T4
2.5	T4
2.5	T4
2.5	T4
2.5	T4
2.5	T4
2.5	T4
2.5	T4
2.5	T4
2.5	T4
2.5	T4
2.5	T4
2.5	T4
2.5	T4
2.5	T4
2.5	T4
2.5	T4
2.5	T4
2.5	T4
2.5	T4
2.5	T4
2.5	T4
2.5	T4
2.5	T4
2.5	T4
2.5	T4
2.5	T4
2.5	T4
5	T4
5	T4
5	T4
5	T4
5	T4
5	T4
5	T4
5	T4
5	T4
5	T4
5	T4
5	T4
5	T4
5	T4
5	T4
5	T4
5	T4
5	T4
5	T4
5	T4
5	T4
5	T4
5	T4
5	T4
5	T4
5	T4
5	T4
5	T4
5	T4
5	T4
5	T4
5	T4
5	T4
5	T4
5	T4
5	T4
5	T4
5	T4
5	T4
5	T4
5	T4
5	T4
5	T4
5	T4
5	T4
5	T4
5	T4
5	T4
5	T4
10	T4
10	T4
10	T4
10	T4
10	T4
10	T4
10	T4
10	T4
10	T4
10	T4
10	T4
10	T4
10	T4
10	T4
10	T4
10	T4
10	T4
10	T4
10	T4
10	T4
10	T4
10	T4
10	T4
10	T4
15	T4
15	T4
15	T4
15	T4
15	T4
15	T4
15	T4
15	T4
15	T4
15	T4
15	T4
15	T4
15	T4
15	T4
15	T4
15	T4
15	T4
15	T4
15	T4
15	T4
15	T4
15	T4
15	T4
15	T4
15	T4
20	T4
20	T4
20	T4
20	T4
20	T4
20	T4
20	T4
20	T4
20	T4
20	T4
20	T4
20	T4
20	T4
20	T4
20	T4
20	T4
20	T4
20	T4
20	T4
20	T4
20	T4
20	T4
25	T4
25	T4
25	T4
25	T4
25	T4
25	T4
25	T4
25	T4
25	T4
25	T4
25	T4
30	T4
30	T4
30	T4
30	T4
30	T4
30	T4
30	T4
30	T4
30	T4
30	T4
30	T4
30	T4
30	T4
35	T4
35	T4
35	T4
40	T4
40	T4
40	T4
40	T4
40	T4
40	T4
40	T4
40	T4
40	T4
40	T4
40	T4
40	T4
50	T4
50	T4
50	T4
50	T4
50	T4
60-90	T4
60-90	T4
60-90	T4
60-90	T4
60-90	T4
60-90	T4
60-90	T4
60-90	T4
60-90	T4
60-90	T4
60-90	T4
60-90	T4
60-90	T4
60-90	T4
60-90	T4
0
0
0
0
2.5
2.5
2.5
2.5
2.5
2.5
2.5
2.5
2.5
5
5
5
5
5
5
5
5
5
5
5
5
10
10
10
10
10
10
10
10
10
15
15
15
15
20
20
25
30
30
30
40
50
50

## Sheet: Figure S1D
ki67score_final	psa	mets
0.05	1.2	M0
0	2	M0
0.5	2.2	M0
0.025	2.8	M0
0	3.3	M0
0.1	3.3	M0
0.6	3.3	M0
0.1	3.4	M0
0.025	3.5	M0
0	3.6	M0
0.05	3.6	M0
0.2	3.6	M0
0.05	3.7	M0
0.1	3.9	M0
0.05	4.1	M0
0.05	4.2	M0
0.05	4.3	M0
0.025	4.4	M0
0.15	4.4	M0
0.3	4.4	M0
0.05	4.5	M0
0.05	4.7	M0
0.1	4.7	M0
0.25	4.8	M0
0	4.9	M0
0.025	4.9	M0
0.05	4.9	M0
0	5	M0
0.7	5	M0
0	5.1	M0
0.025	5.1	M0
0.025	5.1	M0
0.05	5.1	M0
0.1	5.1	M0
0	5.2	M0
0.1	5.2	M0
0.15	5.2	M0
0.05	5.3	M0
0.1	5.3	M0
0.2	5.3	M0
0.025	5.4	M0
0.05	5.4	M0
0.1	5.4	M0
0.1	5.6	M0
0.025	5.8	M0
0.05	5.8	M0
0.05	5.8	M0
0.05	5.9	M0
0.1	5.9	M0
0.15	5.9	M0
0.025	6	M0
0.05	6	M0
0.1	6	M0
0.025	6.1	M0
0.025	6.1	M0
0	6.2	M0
0.025	6.2	M0
0.05	6.2	M0
0.05	6.2	M0
0.025	6.3	M0
0.025	6.3	M0
0.025	6.3	M0
0.05	6.3	M0
0.15	6.3	M0
0	6.4	M0
0.025	6.4	M0
0.15	6.4	M0
0.5	6.4	M0
0.1	6.5	M0
0.025	6.6	M0
0	6.7	M0
0.025	6.7	M0
0.05	6.7	M0
0.1	6.7	M0
0.15	6.7	M0
0	6.8	M0
0	6.8	M0
0.05	6.8	M0
0.1	6.8	M0
0.5	6.8	M0
0.025	6.9	M0
0	7	M0
0.025	7	M0
0.025	7	M0
0.025	7	M0
0.05	7.1	M0
0.05	7.1	M0
0.1	7.1	M0
0.15	7.1	M0
0.025	7.2	M0
0.025	7.2	M0
0	7.3	M0
0	7.3	M0
0.025	7.3	M0
0.15	7.3	M0
0.15	7.3	M0
0.2	7.3	M0
0.05	7.4	M0
0.05	7.4	M0
0.1	7.4	M0
0.25	7.4	M0
0.4	7.4	M0
0.05	7.5	M0
0.05	7.5	M0
0.025	7.6	M0
0.025	7.6	M0
0.05	7.6	M0
0.05	7.6	M0
0.2	7.6	M0
0.025	7.8	M0
0.025	7.9	M0
0.05	7.9	M0
0.05	7.9	M0
0.05	7.9	M0
0.05	7.9	M0
0	8	M0
0	8	M0
0.2	8	M0
0.05	8.1	M0
0.1	8.1	M0
0.025	8.2	M0
0.05	8.2	M0
0	8.3	M0
0	8.3	M0
0.1	8.3	M0
0	8.4	M0
0.025	8.4	M0
0.05	8.4	M0
0.05	8.4	M0
0.1	8.5	M0
0.15	8.5	M0
0.025	8.6	M0
0.05	8.6	M0
0.1	8.7	M0
0.5	8.7	M0
0.1	8.8	M0
0.7	8.8	M0
0.3	8.9	M0
0.025	9	M0
0.05	9	M0
0.1	9	M0
0	9.1	M0
0	9.1	M0
0.05	9.1	M0
0.05	9.1	M0
0.05	9.1	M0
0.05	9.1	M0
0.1	9.1	M0
0.1	9.2	M0
0.2	9.2	M0
0.1	9.3	M0
0.1	9.3	M0
0.1	9.3	M0
0	9.4	M0
0.05	9.4	M0
0.05	9.4	M0
0.2	9.4	M0
0.025	9.5	M0
0.05	9.5	M0
0.15	9.5	M0
0.4	9.5	M0
0.2	9.6	M0
0.6	9.6	M0
0.05	9.7	M0
0.05	9.7	M0
0.2	9.8	M0
0.025	9.9	M0
0.025	10	M0
0.05	10	M0
0.15	10	M0
0.05	10.1	M0
0.05	10.1	M0
0.2	10.1	M0
0.05	10.2	M0
0.05	10.3	M0
0.1	10.3	M0
0	10.5	M0
0.05	10.5	M0
0.1	10.5	M0
0.25	10.5	M0
0.1	10.7	M0
0.025	10.8	M0
0.025	10.8	M0
0.05	10.8	M0
0.05	10.8	M0
0.05	10.8	M0
0.15	10.8	M0
0.05	10.9	M0
0.05	10.9	M0
0.1	10.9	M0
0.15	11	M0
0.35	11	M0
0.05	11.1	M0
0.4	11.1	M0
0.025	11.2	M0
0.05	11.2	M0
0	11.3	M0
0.05	11.3	M0
0.05	11.3	M0
0.025	11.4	M0
0.05	11.4	M0
0.15	11.4	M0
0.35	11.4	M0
0.05	11.5	M0
0	11.6	M0
0.15	11.7	M0
0	11.9	M0
0.025	11.9	M0
0.15	11.9	M0
0.1	12	M0
0.1	12	M0
0.025	12.1	M0
0.1	12.1	M0
0.4	12.1	M0
0	12.2	M0
0.025	12.2	M0
0	12.3	M0
0.025	12.3	M0
0	12.4	M0
0.1	12.4	M0
0.05	12.6	M0
0.5	12.6	M0
0	12.7	M0
0.025	12.7	M0
0.05	12.7	M0
0.1	12.7	M0
0.025	12.8	M0
0	12.9	M0
0.025	12.9	M0
0.05	13	M0
0.1	13	M0
0.025	13.1	M0
0	13.2	M0
0.15	13.2	M0
0	13.3	M0
0	13.3	M0
0	13.4	M0
0.05	13.4	M0
0.025	13.6	M0
0.1	13.6	M0
0.025	13.7	M0
0.6	13.7	M0
0	13.8	M0
0.05	13.8	M0
0.05	13.8	M0
0.1	13.8	M0
0.2	13.8	M0
0.1	14	M0
0.15	14	M0
0.4	14	M0
0.025	14.1	M0
0.25	14.2	M0
0.3	14.2	M0
0.7	14.2	M0
0.05	14.3	M0
0.025	14.4	M0
0.1	14.4	M0
0	14.7	M0
0.05	14.7	M0
0.05	14.7	M0
0.05	14.7	M0
0.025	14.8	M0
0.5	14.8	M0
0.05	15	M0
0.05	15	M0
0.1	15	M0
0.1	15	M0
0.15	15	M0
0.05	15.1	M0
0.15	15.1	M0
0.05	15.2	M0
0.05	15.2	M0
0.05	15.2	M0
0.15	15.2	M0
0.4	15.2	M0
0.1	15.3	M0
0.15	15.3	M0
0.2	15.3	M0
0.25	15.3	M0
0.025	15.4	M0
0.05	15.4	M0
0.05	15.4	M0
0.1	15.4	M0
0.1	15.4	M0
0.6	15.4	M0
0.025	15.5	M0
0.15	15.5	M0
0.025	15.6	M0
0.7	15.6	M0
0.05	15.8	M0
0	16	M0
0.025	16	M0
0.1	16	M0
0.025	16.1	M0
0.05	16.1	M0
0.1	16.1	M0
0.05	16.2	M0
0.05	16.2	M0
0	16.3	M0
0.15	16.3	M0
0.4	16.3	M0
0	16.5	M0
0.3	16.5	M0
0.05	16.6	M0
0.05	16.6	M0
0.5	16.6	M0
0	16.7	M0
0.05	16.7	M0
0.25	16.7	M0
0.6	16.7	M0
0.05	16.8	M0
0.1	16.9	M0
0.025	17	M0
0.025	17	M0
0.025	17	M0
0.025	17	M0
0.05	17	M0
0.1	17	M0
0.1	17	M0
0.05	17.1	M0
0.6	17.1	M0
0	17.2	M0
0.05	17.2	M0
0.05	17.3	M0
0	17.4	M0
0.025	17.4	M0
0.05	17.4	M0
0.05	17.4	M0
0.05	17.4	M0
0.05	17.5	M0
0.4	17.6	M0
0	17.7	M0
0.05	17.7	M0
0.25	17.8	M0
0.05	18	M0
0.2	18	M0
0.2	18	M0
0.15	18.1	M0
0.025	18.2	M0
0.05	18.2	M0
0.025	18.3	M0
0.025	18.3	M0
0.025	18.4	M0
0.05	18.5	M0
0	18.6	M0
0.05	18.6	M0
0.1	18.6	M0
0.05	18.8	M0
0.05	18.8	M0
0.05	19	M0
0.05	19	M0
0.05	19	M0
0.025	19.3	M0
0.025	19.3	M0
0.05	19.3	M0
0.025	19.4	M0
0.15	19.5	M0
0	19.6	M0
0.025	19.7	M0
0.15	19.7	M0
0.2	19.7	M0
0.15	19.9	M0
0.15	19.9	M0
0.025	20	M0
0.05	20	M0
0.1	20	M0
0.025	20.2	M0
0	20.4	M0
0.05	20.4	M0
0.1	20.6	M0
0.025	20.8	M0
0.05	20.8	M0
0.05	20.9	M0
0.05	21	M0
0.05	21	M0
0.05	21	M0
0.2	21	M0
0.025	21.1	M0
0.025	21.2	M0
0.025	21.2	M0
0.05	21.4	M0
0.1	21.4	M0
0.05	21.5	M0
0.1	21.5	M0
0.05	21.6	M0
0.15	21.6	M0
0.025	21.7	M0
0.15	21.8	M0
0.05	21.9	M0
0.2	21.9	M0
0.05	22	M0
0.1	22	M0
0.15	22	M0
0.025	22.1	M0
0	22.2	M0
0.5	22.2	M0
0.05	22.3	M0
0.1	22.3	M0
0.1	22.3	M0
0.025	22.4	M0
0.3	22.5	M0
0.05	22.7	M0
0.05	22.8	M0
0.05	22.9	M0
0.025	23	M0
0.05	23	M0
0.05	23	M0
0.25	23	M0
0	23.2	M0
0.05	23.2	M0
0.5	23.4	M0
0.2	23.5	M0
0.15	23.7	M0
0.025	23.9	M0
0.025	24	M0
0.05	24	M0
0.05	24	M0
0.1	24	M0
0.2	24	M0
0.2	24	M0
0	24.1	M0
0.05	24.1	M0
0.15	24.2	M0
0.05	24.3	M0
0.05	24.4	M0
0	24.5	M0
0.025	24.7	M0
0.05	24.7	M0
0.15	24.8	M0
0.1	24.9	M0
0.05	25	M0
0.7	25	M0
0.05	25.5	M0
0.1	25.6	M0
0.2	25.7	M0
0.05	25.8	M0
0.25	25.8	M0
0.025	25.9	M0
0.025	25.9	M0
0.05	25.9	M0
0.25	26	M0
0.025	26.1	M0
0.1	26.1	M0
0.05	26.3	M0
0.05	26.4	M0
0.025	26.5	M0
0.15	26.5	M0
0.2	26.5	M0
0.3	26.7	M0
0.1	26.8	M0
0	27.2	M0
0.025	27.2	M0
0.1	27.2	M0
0.5	27.2	M0
0.05	27.3	M0
0.2	27.3	M0
0.05	27.4	M0
0	27.7	M0
0.05	27.7	M0
0.025	28	M0
0.05	28	M0
0.1	28	M0
0.1	28	M0
0.1	28.1	M0
0.3	28.4	M0
0	28.5	M0
0.025	28.5	M0
0.025	29	M0
0.025	29	M0
0	29.1	M0
0	29.5	M0
0.025	29.6	M0
0.05	29.6	M0
0.05	29.7	M0
0.025	30	M0
0.1	30	M0
0.15	30	M0
0	30.1	M0
0.025	30.2	M0
0.15	30.2	M0
0.05	30.3	M0
0.05	30.3	M0
0.05	30.4	M0
0	30.5	M0
0.05	30.8	M0
0.3	30.9	M0
0	31	M0
0.05	31	M0
0.1	31.4	M0
0.35	31.5	M0
0.1	31.7	M0
0.025	31.8	M0
0	31.9	M0
0.05	31.9	M0
0.05	32	M0
0.5	32	M0
0.05	32.1	M0
0.1	32.1	M0
0.15	32.1	M0
0.025	32.3	M0
0.05	32.5	M0
0.025	32.6	M0
0	33	M0
0.025	33	M0
0.025	33	M0
0.05	33	M0
0.05	33.1	M0
0.15	33.2	M0
0.05	33.7	M0
0.3	33.7	M0
0	33.8	M0
0.05	33.8	M0
0.025	33.9	M0
0.05	34	M0
0.05	34	M0
0.05	34.1	M0
0.2	34.3	M0
0.05	34.4	M0
0.15	34.5	M0
0.15	34.5	M0
0.025	34.6	M0
0.3	34.6	M0
0.15	34.7	M0
0.4	34.7	M0
0.05	34.9	M0
0.05	35	M0
0.1	35.1	M0
0.4	35.1	M0
0.1	35.4	M0
0.15	35.8	M0
0.15	35.9	M0
0	36	M0
0.025	36	M0
0.05	36	M0
0.05	36.2	M0
0.025	36.3	M0
0.7	36.3	M0
0.05	36.5	M0
0.025	36.6	M0
0.1	36.6	M0
0	37	M0
0	37.2	M0
0.025	37.4	M0
0.05	37.5	M0
0	37.6	M0
0.025	37.7	M0
0	37.8	M0
0.05	37.8	M0
0.05	37.9	M0
0.025	38	M0
0.1	38	M0
0.15	38	M0
0.2	38	M0
0.025	38.9	M0
0.025	39.1	M0
0.05	39.5	M0
0.2	39.7	M0
0.05	39.8	M0
0.05	39.8	M0
0.15	39.9	M0
0	40	M0
0	40	M0
0.1	40	M0
0.1	40	M0
0.025	40.1	M0
0.05	40.2	M0
0.05	40.2	M0
0.1	40.2	M0
0.05	40.7	M0
0.025	41	M0
0.15	41	M0
0.05	41.2	M0
0.2	41.2	M0
0.025	41.3	M0
0.05	41.3	M0
0.1	41.8	M0
0.05	42	M0
0.05	42	M0
0	42.3	M0
0.025	42.3	M0
0.15	42.3	M0
0	42.5	M0
0.05	42.6	M0
0.05	42.7	M0
0.05	42.8	M0
0.15	42.8	M0
0.2	42.8	M0
0.1	43	M0
0.15	43.1	M0
0.05	43.2	M0
0.025	43.3	M0
0.025	43.5	M0
0.05	43.5	M0
0.05	43.7	M0
0.05	43.8	M0
0.05	43.9	M0
0.025	44	M0
0.05	44	M0
0.05	44.1	M0
0.05	44.1	M0
0.25	44.2	M0
0.05	44.3	M0
0.25	44.3	M0
0	44.4	M0
0.05	44.6	M0
0.05	44.6	M0
0.025	44.9	M0
0.15	44.9	M0
0.025	45	M0
0.025	45	M0
0.05	45	M0
0.1	45	M0
0.3	45	M0
0.3	45	M0
0.15	45.1	M0
0.1	45.3	M0
0.1	45.5	M0
0.025	45.6	M0
0.05	45.9	M0
0.025	46	M0
0.05	46	M0
0.1	46	M0
0.2	46	M0
0.025	46.1	M0
0.05	46.1	M0
0.4	46.2	M0
0.05	46.3	M0
0.15	46.4	M0
0	46.7	M0
0.05	46.8	M0
0.05	46.8	M0
0	47	M0
0.1	47	M0
0.05	47.1	M0
0.3	47.1	M0
0.15	47.5	M0
0.2	47.7	M0
0.025	48	M0
0.05	48	M0
0	48.1	M0
0.05	48.1	M0
0.025	48.7	M0
0.05	49	M0
0.1	49	M0
0.1	49	M0
0.05	49.5	M0
0.025	49.6	M0
0.025	49.7	M0
0.15	49.8	M0
0	49.9	M0
0.025	49.9	M0
0.05	49.9	M0
0.05	50	M0
0.1	50	M0
0.3	50.2	M0
0.4	50.5	M0
0	51	M0
0.05	51	M0
0.1	51	M0
0.15	51	M0
0.4	51	M0
0.025	51.1	M0
0.1	51.2	M0
0.05	51.3	M0
0.025	51.6	M0
0	51.7	M0
0	52	M0
0.05	52	M0
0.6	52.1	M0
0.05	52.3	M0
0.1	52.5	M0
0	52.6	M0
0.025	52.8	M0
0.25	52.8	M0
0	53	M0
0.4	53	M0
0.1	53.2	M0
0.05	53.4	M0
0.5	53.4	M0
0.025	53.5	M0
0.1	53.5	M0
0.025	53.6	M0
0	53.8	M0
0.025	53.9	M0
0.05	54	M0
0.025	54.2	M0
0.025	55.1	M0
0.05	55.1	M0
0.05	55.1	M0
0.15	55.4	M0
0.1	55.5	M0
0.025	55.6	M0
0.1	55.9	M0
0	56	M0
0.05	56	M0
0.1	56	M0
0.025	56.1	M0
0.05	56.3	M0
0.1	56.4	M0
0.4	56.4	M0
0.4	56.5	M0
0	56.6	M0
0.2	56.7	M0
0.025	57.1	M0
0.05	57.1	M0
0.05	57.1	M0
0.05	57.1	M0
0.2	57.2	M0
0	57.6	M0
0	57.7	M0
0.2	58	M0
0.05	58.2	M0
0.2	58.2	M0
0.025	58.3	M0
0.15	58.4	M0
0.25	58.7	M0
0.05	59	M0
0.025	59.8	M0
0.3	59.9	M0
0.05	60.1	M0
0.05	60.4	M0
0.05	60.9	M0
0.1	60.9	M0
0	61	M0
0.15	61.2	M0
0.1	61.3	M0
0.15	61.3	M0
0.025	62	M0
0.025	62	M0
0.05	62	M0
0.025	62.2	M0
0.05	62.6	M0
0.025	63	M0
0.05	63.3	M0
0.1	63.6	M0
0.025	63.9	M0
0.15	64	M0
0	64.2	M0
0.025	64.3	M0
0.05	64.7	M0
0.05	64.8	M0
0.1	65	M0
0.05	65.5	M0
0.1	66.2	M0
0	66.7	M0
0.025	66.9	M0
0	67	M0
0.1	67.1	M0
0.025	67.3	M0
0.025	67.3	M0
0	67.4	M0
0	67.5	M0
0.025	67.9	M0
0.1	67.9	M0
0.15	68	M0
0.1	68.1	M0
0.025	68.3	M0
0.05	68.3	M0
0.05	68.7	M0
0.1	68.8	M0
0.025	69	M0
0.025	69.1	M0
0.05	69.1	M0
0.05	69.1	M0
0.1	69.2	M0
0.025	69.3	M0
0.025	69.3	M0
0.25	69.3	M0
0.05	69.9	M0
0.025	70	M0
0.025	70	M0
0	70.2	M0
0.05	70.5	M0
0.025	70.6	M0
0.05	70.8	M0
0.025	70.9	M0
0.05	71.2	M0
0.025	71.8	M0
0.2	72	M0
0.15	72.4	M0
0.05	72.5	M0
0.05	72.5	M0
0.15	72.5	M0
0.1	72.9	M0
0.025	73	M0
0.05	73.1	M0
0.05	73.2	M0
0.1	73.3	M0
0.05	73.7	M0
0.05	73.9	M0
0.15	74	M0
0.05	74.2	M0
0.025	74.3	M0
0.05	74.5	M0
0.05	74.8	M0
0.15	74.8	M0
0.15	75	M0
0.05	75.3	M0
0.05	75.6	M0
0.025	75.8	M0
0.025	76	M0
0.025	76.6	M0
0.1	76.7	M0
0.05	76.9	M0
0.15	77	M0
0.2	77	M0
0.025	77.4	M0
0.025	78.1	M0
0	78.2	M0
0.05	78.2	M0
0	78.6	M0
0.05	78.7	M0
0.05	79.1	M0
0.05	79.8	M0
0.05	80	M0
0.1	80	M0
0.3	80.3	M0
0.05	80.4	M0
0.15	80.5	M0
0.05	80.9	M0
0.05	81	M0
0.025	81.7	M0
0.2	81.7	M0
0.1	81.8	M0
0.05	82	M0
0.05	82.4	M0
0.1	82.6	M0
0.025	82.7	M0
0.025	83.4	M0
0.1	83.5	M0
0	83.6	M0
0.2	83.8	M0
0.05	83.9	M0
0.025	84.9	M0
0.2	84.9	M0
0.025	85	M0
0.3	85.1	M0
0.05	85.4	M0
0	85.5	M0
0.025	86	M0
0.05	86	M0
0.05	86.6	M0
0.5	87	M0
0.15	87.3	M0
0.025	87.6	M0
0.05	87.6	M0
0	88	M0
0.05	88.8	M0
0.25	89	M0
0.1	89.3	M0
0.05	90	M0
0	90.2	M0
0.05	90.5	M0
0	91	M0
0	91	M0
0.025	91	M0
0.15	91	M0
0.05	91.3	M0
0.05	91.3	M0
0.025	91.5	M0
0.05	91.5	M0
0.025	91.6	M0
0.025	91.9	M0
0	92	M0
0.025	92	M0
0.05	92	M0
0.2	92	M0
0.2	92	M0
0.025	92.3	M0
0.05	92.7	M0
0.2	93	M0
0.05	93.1	M0
0.6	93.1	M0
0.05	93.5	M0
0.025	93.7	M0
0	94	M0
0.025	94	M0
0.025	94.1	M0
0	95.3	M0
0.2	95.3	M0
0.025	95.6	M0
0	95.7	M0
0.1	95.9	M0
0.025	96.2	M0
0.05	96.3	M0
0.05	97	M0
0.1	97.4	M0
0.2	97.6	M0
0	97.8	M0
0.05	98.4	M0
0	99.1	M0
0.025	99.1	M0
0.025	99.4	M0
0.15	102	M0
0.025	102.4	M0
0.025	104.6	M0
0.05	105	M0
0.25	105.7	M0
0.05	106	M0
0.05	106	M0
0.65	106.8	M0
0.05	107.6	M0
0.025	108	M0
0.05	108.6	M0
0.05	108.6	M0
0.25	110	M0
0.05	112	M0
0.025	113	M0
0.025	113	M0
0.05	113.4	M0
0.05	113.5	M0
0.05	115.2	M0
0.05	115.2	M0
0.025	115.4	M0
0.025	116.1	M0
0.025	116.3	M0
0.05	116.3	M0
0.05	116.3	M0
0.025	117	M0
0.025	119	M0
0.05	119	M0
0.2	119	M0
0.05	120	M0
0.05	120.3	M0
0.025	121.2	M0
0.2	121.4	M0
0	121.7	M0
0.35	121.8	M0
0.025	122	M0
0	122.4	M0
0.3	122.6	M0
0.05	122.8	M0
0	124	M0
0.1	124	M0
0.025	126	M0
0.05	126.5	M0
0.025	126.8	M0
0.05	126.9	M0
0.025	127.2	M0
0.025	127.5	M0
0.025	128.2	M0
0.025	128.2	M0
0	128.3	M0
0.05	128.5	M0
0	129.4	M0
0.05	131	M0
0.1	131	M0
0.05	131.5	M0
0.15	132.8	M0
0.25	133	M0
0.05	133.8	M0
0	134	M0
0.05	135.6	M0
0.025	136	M0
0.025	137	M0
0.05	137.6	M0
0.025	138	M0
0.15	138	M0
0.025	139	M0
0.025	139.5	M0
0.25	141	M0
0.05	141.3	M0
0	141.6	M0
0.05	143	M0
0.1	143	M0
0.15	146	M0
0.025	146.3	M0
0.025	148	M0
0.05	148	M0
0	149	M0
0.15	149	M0
0.25	149	M0
0.05	149.3	M0
0.05	150	M0
0.2	151.4	M0
0.1	152	M0
0	152.3	M0
0.025	153.7	M0
0	154.9	M0
0.05	158	M0
0.05	158	M0
0.05	158	M0
0.2	158	M0
0.05	161.1	M0
0.1	162.5	M0
0.025	165.9	M0
0.05	167	M0
0.05	168	M0
0.025	169.1	M0
0.2	169.3	M0
0	169.4	M0
0	172	M0
0.15	172	M0
0.2	173	M0
0.2	174	M0
0.15	177	M0
0	177.9	M0
0.025	181.6	M0
0.1	183	M0
0.2	184	M0
0.2	185.8	M0
0.05	186.8	M0
0	190	M0
0.05	190	M0
0.1	191	M0
0.025	192	M0
0.05	192.3	M0
0.025	193.3	M0
0.025	196.2	M0
0.1	197	M0
0.025	198	M0
0.025	198.3	M0
0.05	200.7	M0
0	201	M0
0	201.8	M0
0.2	202.3	M0
0.1	202.8	M0
0.1	203	M0
0.1	203.1	M0
0.3	203.3	M0
0	206	M0
0.025	207	M0
0.15	207	M0
0.05	208	M0
0.2	210	M0
0.025	213	M0
0.05	217	M0
0	221	M0
0.05	221	M0
0.05	223	M0
0.2	223	M0
0.15	225	M0
0.05	228.5	M0
0.15	229	M0
0.025	231	M0
0.05	240	M0
0.025	247.4	M0
0.1	249	M0
0.025	253	M0
0	255.4	M0
0.025	258	M0
0.025	261.8	M0
0.05	269	M0
0.05	271	M0
0.025	276.2	M0
0.05	284.5	M0
0.05	292	M0
0.025	295.5	M0
0	297.4	M0
0.1	314	M0
0	314.7	M0
0.05	315	M0
0	326.4	M0
0.05	328.6	M0
0	329	M0
0	330.1	M0
0.05	339.8	M0
0	348.3	M0
0.05	366.6	M0
0.05	377.9	M0
0.025	381	M0
0	445	M0
0.1	446	M0
0.025	459	M0
0.15	509.9	M0
0	556	M0
0.05	557	M0
0.05	605	M0
0.025	627.7	M0
0.5	734.3	M0
0	737	M0
0.1	789	M0
0	818.9	M0
0.05	980	M0
0.1	1600	M0
0	2300	M0
0	2773	M0
0.025	0.6	M1
0.05	1.8	M1
0.025	2.8	M1
0.05	3	M1
0.3	3.6	M1
0.05	4.1	M1
0.3	4.4	M1
0.025	4.5	M1
0.15	5.3	M1
0.05	5.5	M1
0.3	5.6	M1
0.1	5.8	M1
0.4	5.9	M1
0.05	6.1	M1
0.6	6.1	M1
0.05	6.2	M1
0.025	6.4	M1
0.25	6.9	M1
0.05	7.2	M1
0.3	7.2	M1
0.25	7.3	M1
0.35	7.3	M1
0.4	7.3	M1
0.2	7.5	M1
0.2	7.6	M1
0.5	8	M1
0	8.2	M1
0.15	8.9	M1
0.2	8.9	M1
0.05	9	M1
0.025	9.2	M1
0.1	9.5	M1
0.1	10.6	M1
0.3	10.6	M1
0.6	10.7	M1
0.4	10.8	M1
0.025	10.9	M1
0.3	10.9	M1
0.3	10.9	M1
0.2	11.1	M1
0.2	11.2	M1
0.05	11.3	M1
0.6	11.4	M1
0.05	11.6	M1
0.1	11.7	M1
0.3	11.7	M1
0.5	12.4	M1
0.05	12.5	M1
0.7	12.6	M1
0.3	12.8	M1
0.8	13.2	M1
0.25	14.4	M1
0.9	14.7	M1
0.05	14.8	M1
0.05	14.8	M1
0.5	14.9	M1
0.5	15	M1
0.1	15.1	M1
0.6	15.1	M1
0.05	15.4	M1
0.05	15.7	M1
0	15.8	M1
0.05	16.5	M1
0.1	17.3	M1
0.4	17.3	M1
0.05	17.5	M1
0.6	17.5	M1
0.2	17.6	M1
0.3	17.6	M1
0.2	17.7	M1
0.05	17.8	M1
0.3	17.9	M1
0.25	18	M1
0.05	18.3	M1
0.4	18.5	M1
0.15	18.6	M1
0.2	18.7	M1
0.5	18.8	M1
0.1	18.9	M1
0.15	19	M1
0.1	19.8	M1
0.15	19.8	M1
0.7	19.8	M1
0.15	19.9	M1
0.1	20.2	M1
0.2	20.2	M1
0.05	20.3	M1
0.1	20.3	M1
0.25	20.5	M1
0.1	20.6	M1
0.2	21.1	M1
0.1	21.8	M1
0.4	21.9	M1
0.1	22.4	M1
0.15	22.4	M1
0.1	22.5	M1
0	22.6	M1
0.15	22.7	M1
0.15	22.9	M1
0.15	23.1	M1
0	23.4	M1
0.025	23.7	M1
0.2	24.1	M1
0.4	24.1	M1
0.025	24.2	M1
0.35	24.5	M1
0.25	24.9	M1
0.3	24.9	M1
0.3	25.7	M1
0.3	26	M1
0.2	26.5	M1
0.05	26.6	M1
0.2	26.9	M1
0.3	27	M1
0.1	27.2	M1
0.15	27.2	M1
0.05	27.3	M1
0.2	27.3	M1
0.2	27.4	M1
0.15	29	M1
0	29.5	M1
0.1	29.7	M1
0.8	29.9	M1
0.05	30.3	M1
0.05	31	M1
0.05	31.1	M1
0.1	31.3	M1
0.7	31.3	M1
0.05	31.5	M1
0.2	31.5	M1
0.15	31.7	M1
0.05	32.5	M1
0.3	32.5	M1
0.15	32.9	M1
0.5	33	M1
0.3	33.7	M1
0.25	34	M1
0.05	34.7	M1
0.5	35	M1
0.1	35.3	M1
0.25	35.3	M1
0.3	35.5	M1
0	35.8	M1
0.3	35.8	M1
0.8	35.9	M1
0.15	36.3	M1
0.15	37.2	M1
0.3	39.1	M1
0.4	39.2	M1
0.1	40.3	M1
0.1	40.4	M1
0.05	40.8	M1
0.25	40.8	M1
0.3	41	M1
0.05	42.9	M1
0.05	43.8	M1
0.025	44.1	M1
0.1	44.4	M1
0.05	44.8	M1
0.2	45	M1
0.15	45.2	M1
0.2	45.8	M1
0.3	45.8	M1
0.15	46.9	M1
0.5	46.9	M1
0.3	47.5	M1
0	47.6	M1
0.05	48.2	M1
0.4	48.3	M1
0.3	48.5	M1
0.025	48.8	M1
0.15	49.3	M1
0.3	49.7	M1
0.35	49.9	M1
0.05	50.5	M1
0.05	51	M1
0.05	52.1	M1
0.1	52.4	M1
0.15	52.9	M1
0.05	53	M1
0.3	53	M1
0.2	53.3	M1
0.3	53.7	M1
0.15	54.4	M1
0.2	54.7	M1
0.1	54.9	M1
0.1	57	M1
0.5	57.8	M1
0.3	58	M1
0.15	59.2	M1
0.6	59.5	M1
0.25	60.7	M1
0.2	61	M1
0.25	61	M1
0.3	61	M1
0.1	61.5	M1
0.4	62	M1
0.3	62.2	M1
0.25	63.1	M1
0.2	63.2	M1
0.3	64	M1
0.3	64.9	M1
0.025	65	M1
0.05	65.1	M1
0.05	65.6	M1
0.2	68	M1
0.7	68.2	M1
0.3	68.5	M1
0	69.2	M1
0.05	69.5	M1
0.4	69.7	M1
0	70	M1
0.25	71.5	M1
0.15	72	M1
0.2	72	M1
0.15	72.6	M1
0	74	M1
0.05	74	M1
0	75	M1
0	75.6	M1
0.2	77	M1
0.05	77.1	M1
0.05	78.7	M1
0.15	78.7	M1
0.025	80.4	M1
0.3	80.4	M1
0.05	82.2	M1
0.05	82.4	M1
0.2	83.8	M1
0.05	84.2	M1
0.25	84.5	M1
0.4	85.9	M1
0.1	86	M1
0.4	86.7	M1
0.5	86.9	M1
0.1	87.5	M1
0.2	88.3	M1
0.4	88.6	M1
0.05	89.2	M1
0	89.7	M1
0.1	89.9	M1
0.15	90.1	M1
0.6	91.2	M1
0.2	91.8	M1
0.35	91.8	M1
0.025	92	M1
0.05	92.6	M1
0.4	92.7	M1
0.05	92.9	M1
0.4	93.1	M1
0.05	93.2	M1
0.2	95.8	M1
0.025	96.3	M1
0.05	96.9	M1
0.025	97.5	M1
0.025	97.5	M1
0.05	97.5	M1
0.1	97.7	M1
0.1	98.9	M1
0.1	99.1	M1
0.05	99.4	M1
0.1	99.6	M1
0.05	100	M1
0.025	100.2	M1
0.1	102.4	M1
0.05	104.4	M1
0.4	104.6	M1
0.9	105	M1
0.3	105.1	M1
0.15	105.4	M1
0.2	110	M1
0.5	112.2	M1
0.15	112.4	M1
0.05	112.8	M1
0.3	113	M1
0.15	113.8	M1
0.15	114.4	M1
0.2	115	M1
0.4	115.6	M1
0.3	116	M1
0.4	116.3	M1
0.15	116.6	M1
0.5	116.6	M1
0.1	117.1	M1
0.1	118	M1
0.05	118.1	M1
0.1	119.3	M1
0.05	120.6	M1
0.05	121	M1
0.1	121	M1
0.05	121.2	M1
0.05	122.1	M1
0.2	122.4	M1
0.2	122.9	M1
0.05	123	M1
0.2	124.5	M1
0.025	125	M1
0.15	126.1	M1
0.4	130	M1
0.6	132.4	M1
0.05	133.3	M1
0.2	134.3	M1
0.3	137.6	M1
0.05	141	M1
0.6	141	M1
0.2	142.4	M1
0.05	143	M1
0.25	143	M1
0.3	143.4	M1
0.05	143.7	M1
0.1	144	M1
0.5	147.9	M1
0.025	148	M1
0.15	148	M1
0.2	148	M1
0.25	148	M1
0.15	148.9	M1
0.05	149	M1
0.5	150	M1
0.3	151	M1
0.05	153	M1
0.1	156	M1
0.5	159	M1
0.25	160.4	M1
0.05	168	M1
0	170	M1
0.05	172.1	M1
0.05	173	M1
0.1	174	M1
0.2	174	M1
0.15	175	M1
0	175.7	M1
0.2	176	M1
0.3	180.7	M1
0.15	181.7	M1
0.5	182	M1
0.2	185.2	M1
0.4	188.8	M1
0.05	189.4	M1
0.05	193.2	M1
0.3	194	M1
0	200	M1
0.9	204.7	M1
0	205.9	M1
0.1	206	M1
0.15	210.2	M1
0.1	212.5	M1
0.1	213	M1
0.05	214.7	M1
0.05	221	M1
0.9	230	M1
0.025	233	M1
0.25	233	M1
0.1	235	M1
0	236.5	M1
0.7	240	M1
0.3	240.9	M1
0.1	244.1	M1
0.2	244.4	M1
0.15	244.7	M1
0.5	247.5	M1
0	249	M1
0.15	249.1	M1
0.2	249.2	M1
0.15	251	M1
0.1	251.3	M1
0.05	252	M1
0.2	255.6	M1
0.025	256	M1
0.05	257.8	M1
0.1	263	M1
0.3	263.4	M1
0.15	264	M1
0.9	265.8	M1
0.25	270.9	M1
0.2	278	M1
0.1	283	M1
0.05	285	M1
0.05	285.7	M1
0.05	286.3	M1
0.1	291	M1
0.1	302.4	M1
0.3	314	M1
0.025	320	M1
0.3	322.1	M1
0.25	324.2	M1
0.05	325.2	M1
0.3	331.4	M1
0	334.9	M1
0.025	351	M1
0.025	351	M1
0.025	358	M1
0.15	359.5	M1
0.15	363	M1
0	369.3	M1
0.3	369.3	M1
0.05	370.9	M1
0.025	373.3	M1
0	375.5	M1
0.025	382.6	M1
0.025	389	M1
0.4	389	M1
0.2	389.3	M1
0.025	398	M1
0.05	401	M1
0.15	405	M1
0.25	406.4	M1
0.15	409.4	M1
0.05	413	M1
0.1	424	M1
0.3	428.3	M1
0.15	434	M1
0.4	438.8	M1
0.3	439.5	M1
0.15	450.2	M1
0.5	458	M1
0.1	459	M1
0	468.6	M1
0.15	472	M1
0.2	476	M1
0.35	478	M1
0.15	483	M1
0.05	489.2	M1
0	498.4	M1
0.05	512.4	M1
0.025	519.4	M1
0.025	535.3	M1
0.025	549.8	M1
0.05	557.5	M1
0.4	567.3	M1
0.025	575.2	M1
0.1	600	M1
0.1	610.1	M1
0.05	626.2	M1
0.3	649	M1
0.15	651	M1
0.9	652.1	M1
0.3	655	M1
0.05	661	M1
0	688	M1
0.15	701.8	M1
0	750	M1
0.3	757.4	M1
0.025	777.8	M1
0.25	788	M1
0	795	M1
0.05	795	M1
0.025	807.4	M1
0.2	811	M1
0.05	828.3	M1
0.2	834.9	M1
0.1	839	M1
0.1	865.9	M1
0.2	869	M1
0	884.5	M1
0.35	925	M1
0	926	M1
0.15	933	M1
0.15	940	M1
0.3	949.8	M1
0.3	957	M1
0	985.3	M1
0.15	991	M1
0.05	994.4	M1
0.1	1000	M1
0.025	1010	M1
0.3	1020	M1
0.1	1040	M1
0.025	1069	M1
0.15	1073	M1
0.3	1085	M1
0.025	1097	M1
0.15	1115	M1
0.1	1129	M1
0.025	1139	M1
0	1141	M1
0.05	1157	M1
0	1177	M1
0	1186	M1
0.15	1210	M1
0.3	1211	M1
0.4	1233	M1
0.05	1250	M1
0.025	1340	M1
0.025	1359	M1
0.05	1505	M1
0.05	1523	M1
0.025	1524	M1
0.1	1570	M1
0.025	1578	M1
0.025	1586.8	M1
0.05	1601	M1
0.025	1611	M1
0.1	1626	M1
0	1684	M1
0.3	1717	M1
0	1883	M1
0.1	1949	M1
0.6	2000	M1
0.3	2074	M1
0.025	2136	M1
0.15	2179	M1
0.4	2192	M1
0.025	2219.2	M1
0.1	2299	M1
0	2516	M1
0.1	2571	M1
0	2573	M1
0.05	2672	M1
0.025	2693	M1
0.05	2826	M1
0.025	2889	M1
0.025	3215	M1
0.05	3226	M1
0	3346	M1
0	3434	M1
0.15	3511	M1
0.3	3523	M1
0	3582	M1
0	3649	M1
0	3888	M1
0.05	4385	M1
0.15	4439	M1
0.1	4535	M1
0	4873	M1
0	5000	M1
0.05	5560	M1
0.1	6177	M1

## Sheet: Figure S1E
mets	adt_exposure	ki67_capped
M0	exposed to ADT	0
M0	exposed to ADT	0
M0	exposed to ADT	0
M0	exposed to ADT	0
M0	exposed to ADT	0
M0	exposed to ADT	0
M0	exposed to ADT	0
M0	exposed to ADT	0
M0	exposed to ADT	0
M0	exposed to ADT	0
M0	exposed to ADT	0
M0	exposed to ADT	0
M0	exposed to ADT	0
M0	exposed to ADT	0
M0	exposed to ADT	0
M0	exposed to ADT	0
M0	exposed to ADT	0
M0	exposed to ADT	0
M0	exposed to ADT	0
M0	exposed to ADT	0
M0	exposed to ADT	0
M0	exposed to ADT	2.5
M0	exposed to ADT	2.5
M0	exposed to ADT	2.5
M0	exposed to ADT	2.5
M0	exposed to ADT	2.5
M0	exposed to ADT	2.5
M0	exposed to ADT	2.5
M0	exposed to ADT	2.5
M0	exposed to ADT	2.5
M0	exposed to ADT	2.5
M0	exposed to ADT	5
M0	exposed to ADT	5
M0	exposed to ADT	5
M0	exposed to ADT	5
M0	exposed to ADT	5
M0	exposed to ADT	5
M0	exposed to ADT	5
M0	exposed to ADT	5
M0	exposed to ADT	5
M0	exposed to ADT	5
M0	exposed to ADT	5
M0	exposed to ADT	5
M0	exposed to ADT	5
M0	exposed to ADT	5
M0	exposed to ADT	5
M0	exposed to ADT	5
M0	exposed to ADT	5
M0	exposed to ADT	5
M0	exposed to ADT	5
M0	exposed to ADT	10
M0	exposed to ADT	10
M0	exposed to ADT	10
M0	exposed to ADT	10
M0	exposed to ADT	10
M0	exposed to ADT	10
M0	exposed to ADT	10
M0	exposed to ADT	15
M0	exposed to ADT	15
M0	exposed to ADT	15
M0	exposed to ADT	20
M0	exposed to ADT	20
M0	exposed to ADT	25
M0	exposed to ADT	25
M0	exposed to ADT	60-90
M0	not exposed to ADT	0
M0	not exposed to ADT	0
M0	not exposed to ADT	0
M0	not exposed to ADT	0
M0	not exposed to ADT	0
M0	not exposed to ADT	0
M0	not exposed to ADT	0
M0	not exposed to ADT	0
M0	not exposed to ADT	0
M0	not exposed to ADT	0
M0	not exposed to ADT	0
M0	not exposed to ADT	0
M0	not exposed to ADT	0
M0	not exposed to ADT	0
M0	not exposed to ADT	0
M0	not exposed to ADT	0
M0	not exposed to ADT	0
M0	not exposed to ADT	0
M0	not exposed to ADT	0
M0	not exposed to ADT	0
M0	not exposed to ADT	0
M0	not exposed to ADT	0
M0	not exposed to ADT	0
M0	not exposed to ADT	0
M0	not exposed to ADT	0
M0	not exposed to ADT	0
M0	not exposed to ADT	0
M0	not exposed to ADT	0
M0	not exposed to ADT	0
M0	not exposed to ADT	0
M0	not exposed to ADT	0
M0	not exposed to ADT	0
M0	not exposed to ADT	0
M0	not exposed to ADT	0
M0	not exposed to ADT	0
M0	not exposed to ADT	0
M0	not exposed to ADT	0
M0	not exposed to ADT	0
M0	not exposed to ADT	0
M0	not exposed to ADT	0
M0	not exposed to ADT	0
M0	not exposed to ADT	0
M0	not exposed to ADT	0
M0	not exposed to ADT	0
M0	not exposed to ADT	0
M0	not exposed to ADT	0
M0	not exposed to ADT	0
M0	not exposed to ADT	0
M0	not exposed to ADT	0
M0	not exposed to ADT	0
M0	not exposed to ADT	0
M0	not exposed to ADT	0
M0	not exposed to ADT	0
M0	not exposed to ADT	0
M0	not exposed to ADT	0
M0	not exposed to ADT	0
M0	not exposed to ADT	0
M0	not exposed to ADT	0
M0	not exposed to ADT	0
M0	not exposed to ADT	0
M0	not exposed to ADT	0
M0	not exposed to ADT	0
M0	not exposed to ADT	0
M0	not exposed to ADT	0
M0	not exposed to ADT	0
M0	not exposed to ADT	0
M0	not exposed to ADT	0
M0	not exposed to ADT	0
M0	not exposed to ADT	0
M0	not exposed to ADT	0
M0	not exposed to ADT	0
M0	not exposed to ADT	0
M0	not exposed to ADT	0
M0	not exposed to ADT	0
M0	not exposed to ADT	0
M0	not exposed to ADT	0
M0	not exposed to ADT	0
M0	not exposed to ADT	0
M0	not exposed to ADT	0
M0	not exposed to ADT	0
M0	not exposed to ADT	0
M0	not exposed to ADT	0
M0	not exposed to ADT	0
M0	not exposed to ADT	0
M0	not exposed to ADT	0
M0	not exposed to ADT	0
M0	not exposed to ADT	0
M0	not exposed to ADT	0
M0	not exposed to ADT	0
M0	not exposed to ADT	0
M0	not exposed to ADT	0
M0	not exposed to ADT	0
M0	not exposed to ADT	0
M0	not exposed to ADT	0
M0	not exposed to ADT	0
M0	not exposed to ADT	0
M0	not exposed to ADT	0
M0	not exposed to ADT	0
M0	not exposed to ADT	0
M0	not exposed to ADT	0
M0	not exposed to ADT	0
M0	not exposed to ADT	0
M0	not exposed to ADT	0
M0	not exposed to ADT	0
M0	not exposed to ADT	0
M0	not exposed to ADT	0
M0	not exposed to ADT	0
M0	not exposed to ADT	0
M0	not exposed to ADT	0
M0	not exposed to ADT	0
M0	not exposed to ADT	0
M0	not exposed to ADT	0
M0	not exposed to ADT	0
M0	not exposed to ADT	0
M0	not exposed to ADT	0
M0	not exposed to ADT	0
M0	not exposed to ADT	0
M0	not exposed to ADT	0
M0	not exposed to ADT	2.5
M0	not exposed to ADT	2.5
M0	not exposed to ADT	2.5
M0	not exposed to ADT	2.5
M0	not exposed to ADT	2.5
M0	not exposed to ADT	2.5
M0	not exposed to ADT	2.5
M0	not exposed to ADT	2.5
M0	not exposed to ADT	2.5
M0	not exposed to ADT	2.5
M0	not exposed to ADT	2.5
M0	not exposed to ADT	2.5
M0	not exposed to ADT	2.5
M0	not exposed to ADT	2.5
M0	not exposed to ADT	2.5
M0	not exposed to ADT	2.5
M0	not exposed to ADT	2.5
M0	not exposed to ADT	2.5
M0	not exposed to ADT	2.5
M0	not exposed to ADT	2.5
M0	not exposed to ADT	2.5
M0	not exposed to ADT	2.5
M0	not exposed to ADT	2.5
M0	not exposed to ADT	2.5
M0	not exposed to ADT	2.5
M0	not exposed to ADT	2.5
M0	not exposed to ADT	2.5
M0	not exposed to ADT	2.5
M0	not exposed to ADT	2.5
M0	not exposed to ADT	2.5
M0	not exposed to ADT	2.5
M0	not exposed to ADT	2.5
M0	not exposed to ADT	2.5
M0	not exposed to ADT	2.5
M0	not exposed to ADT	2.5
M0	not exposed to ADT	2.5
M0	not exposed to ADT	2.5
M0	not exposed to ADT	2.5
M0	not exposed to ADT	2.5
M0	not exposed to ADT	2.5
M0	not exposed to ADT	2.5
M0	not exposed to ADT	2.5
M0	not exposed to ADT	2.5
M0	not exposed to ADT	2.5
M0	not exposed to ADT	2.5
M0	not exposed to ADT	2.5
M0	not exposed to ADT	2.5
M0	not exposed to ADT	2.5
M0	not exposed to ADT	2.5
M0	not exposed to ADT	2.5
M0	not exposed to ADT	2.5
M0	not exposed to ADT	2.5
M0	not exposed to ADT	2.5
M0	not exposed to ADT	2.5
M0	not exposed to ADT	2.5
M0	not exposed to ADT	2.5
M0	not exposed to ADT	2.5
M0	not exposed to ADT	2.5
M0	not exposed to ADT	2.5
M0	not exposed to ADT	2.5
M0	not exposed to ADT	2.5
M0	not exposed to ADT	2.5
M0	not exposed to ADT	2.5
M0	not exposed to ADT	2.5
M0	not exposed to ADT	2.5
M0	not exposed to ADT	2.5
M0	not exposed to ADT	2.5
M0	not exposed to ADT	2.5
M0	not exposed to ADT	2.5
M0	not exposed to ADT	2.5
M0	not exposed to ADT	2.5
M0	not exposed to ADT	2.5
M0	not exposed to ADT	2.5
M0	not exposed to ADT	2.5
M0	not exposed to ADT	2.5
M0	not exposed to ADT	2.5
M0	not exposed to ADT	2.5
M0	not exposed to ADT	2.5
M0	not exposed to ADT	2.5
M0	not exposed to ADT	2.5
M0	not exposed to ADT	2.5
M0	not exposed to ADT	2.5
M0	not exposed to ADT	2.5
M0	not exposed to ADT	2.5
M0	not exposed to ADT	2.5
M0	not exposed to ADT	2.5
M0	not exposed to ADT	2.5
M0	not exposed to ADT	2.5
M0	not exposed to ADT	2.5
M0	not exposed to ADT	2.5
M0	not exposed to ADT	2.5
M0	not exposed to ADT	2.5
M0	not exposed to ADT	2.5
M0	not exposed to ADT	2.5
M0	not exposed to ADT	2.5
M0	not exposed to ADT	2.5
M0	not exposed to ADT	2.5
M0	not exposed to ADT	2.5
M0	not exposed to ADT	2.5
M0	not exposed to ADT	2.5
M0	not exposed to ADT	2.5
M0	not exposed to ADT	2.5
M0	not exposed to ADT	2.5
M0	not exposed to ADT	2.5
M0	not exposed to ADT	2.5
M0	not exposed to ADT	2.5
M0	not exposed to ADT	2.5
M0	not exposed to ADT	2.5
M0	not exposed to ADT	2.5
M0	not exposed to ADT	2.5
M0	not exposed to ADT	2.5
M0	not exposed to ADT	2.5
M0	not exposed to ADT	2.5
M0	not exposed to ADT	2.5
M0	not exposed to ADT	2.5
M0	not exposed to ADT	2.5
M0	not exposed to ADT	2.5
M0	not exposed to ADT	2.5
M0	not exposed to ADT	2.5
M0	not exposed to ADT	2.5
M0	not exposed to ADT	2.5
M0	not exposed to ADT	2.5
M0	not exposed to ADT	2.5
M0	not exposed to ADT	2.5
M0	not exposed to ADT	2.5
M0	not exposed to ADT	2.5
M0	not exposed to ADT	2.5
M0	not exposed to ADT	2.5
M0	not exposed to ADT	2.5
M0	not exposed to ADT	2.5
M0	not exposed to ADT	2.5
M0	not exposed to ADT	2.5
M0	not exposed to ADT	2.5
M0	not exposed to ADT	2.5
M0	not exposed to ADT	2.5
M0	not exposed to ADT	2.5
M0	not exposed to ADT	2.5
M0	not exposed to ADT	2.5
M0	not exposed to ADT	2.5
M0	not exposed to ADT	2.5
M0	not exposed to ADT	2.5
M0	not exposed to ADT	2.5
M0	not exposed to ADT	2.5
M0	not exposed to ADT	2.5
M0	not exposed to ADT	2.5
M0	not exposed to ADT	2.5
M0	not exposed to ADT	2.5
M0	not exposed to ADT	2.5
M0	not exposed to ADT	2.5
M0	not exposed to ADT	2.5
M0	not exposed to ADT	2.5
M0	not exposed to ADT	2.5
M0	not exposed to ADT	2.5
M0	not exposed to ADT	2.5
M0	not exposed to ADT	2.5
M0	not exposed to ADT	2.5
M0	not exposed to ADT	2.5
M0	not exposed to ADT	2.5
M0	not exposed to ADT	2.5
M0	not exposed to ADT	2.5
M0	not exposed to ADT	2.5
M0	not exposed to ADT	2.5
M0	not exposed to ADT	2.5
M0	not exposed to ADT	2.5
M0	not exposed to ADT	2.5
M0	not exposed to ADT	2.5
M0	not exposed to ADT	2.5
M0	not exposed to ADT	2.5
M0	not exposed to ADT	2.5
M0	not exposed to ADT	2.5
M0	not exposed to ADT	2.5
M0	not exposed to ADT	2.5
M0	not exposed to ADT	2.5
M0	not exposed to ADT	2.5
M0	not exposed to ADT	2.5
M0	not exposed to ADT	2.5
M0	not exposed to ADT	2.5
M0	not exposed to ADT	2.5
M0	not exposed to ADT	2.5
M0	not exposed to ADT	2.5
M0	not exposed to ADT	2.5
M0	not exposed to ADT	2.5
M0	not exposed to ADT	2.5
M0	not exposed to ADT	2.5
M0	not exposed to ADT	2.5
M0	not exposed to ADT	2.5
M0	not exposed to ADT	2.5
M0	not exposed to ADT	2.5
M0	not exposed to ADT	2.5
M0	not exposed to ADT	2.5
M0	not exposed to ADT	2.5
M0	not exposed to ADT	2.5
M0	not exposed to ADT	2.5
M0	not exposed to ADT	2.5
M0	not exposed to ADT	2.5
M0	not exposed to ADT	2.5
M0	not exposed to ADT	2.5
M0	not exposed to ADT	2.5
M0	not exposed to ADT	2.5
M0	not exposed to ADT	2.5
M0	not exposed to ADT	2.5
M0	not exposed to ADT	2.5
M0	not exposed to ADT	2.5
M0	not exposed to ADT	2.5
M0	not exposed to ADT	2.5
M0	not exposed to ADT	2.5
M0	not exposed to ADT	2.5
M0	not exposed to ADT	2.5
M0	not exposed to ADT	2.5
M0	not exposed to ADT	2.5
M0	not exposed to ADT	2.5
M0	not exposed to ADT	2.5
M0	not exposed to ADT	2.5
M0	not exposed to ADT	2.5
M0	not exposed to ADT	2.5
M0	not exposed to ADT	2.5
M0	not exposed to ADT	2.5
M0	not exposed to ADT	2.5
M0	not exposed to ADT	2.5
M0	not exposed to ADT	2.5
M0	not exposed to ADT	2.5
M0	not exposed to ADT	2.5
M0	not exposed to ADT	2.5
M0	not exposed to ADT	2.5
M0	not exposed to ADT	2.5
M0	not exposed to ADT	5
M0	not exposed to ADT	5
M0	not exposed to ADT	5
M0	not exposed to ADT	5
M0	not exposed to ADT	5
M0	not exposed to ADT	5
M0	not exposed to ADT	5
M0	not exposed to ADT	5
M0	not exposed to ADT	5
M0	not exposed to ADT	5
M0	not exposed to ADT	5
M0	not exposed to ADT	5
M0	not exposed to ADT	5
M0	not exposed to ADT	5
M0	not exposed to ADT	5
M0	not exposed to ADT	5
M0	not exposed to ADT	5
M0	not exposed to ADT	5
M0	not exposed to ADT	5
M0	not exposed to ADT	5
M0	not exposed to ADT	5
M0	not exposed to ADT	5
M0	not exposed to ADT	5
M0	not exposed to ADT	5
M0	not exposed to ADT	5
M0	not exposed to ADT	5
M0	not exposed to ADT	5
M0	not exposed to ADT	5
M0	not exposed to ADT	5
M0	not exposed to ADT	5
M0	not exposed to ADT	5
M0	not exposed to ADT	5
M0	not exposed to ADT	5
M0	not exposed to ADT	5
M0	not exposed to ADT	5
M0	not exposed to ADT	5
M0	not exposed to ADT	5
M0	not exposed to ADT	5
M0	not exposed to ADT	5
M0	not exposed to ADT	5
M0	not exposed to ADT	5
M0	not exposed to ADT	5
M0	not exposed to ADT	5
M0	not exposed to ADT	5
M0	not exposed to ADT	5
M0	not exposed to ADT	5
M0	not exposed to ADT	5
M0	not exposed to ADT	5
M0	not exposed to ADT	5
M0	not exposed to ADT	5
M0	not exposed to ADT	5
M0	not exposed to ADT	5
M0	not exposed to ADT	5
M0	not exposed to ADT	5
M0	not exposed to ADT	5
M0	not exposed to ADT	5
M0	not exposed to ADT	5
M0	not exposed to ADT	5
M0	not exposed to ADT	5
M0	not exposed to ADT	5
M0	not exposed to ADT	5
M0	not exposed to ADT	5
M0	not exposed to ADT	5
M0	not exposed to ADT	5
M0	not exposed to ADT	5
M0	not exposed to ADT	5
M0	not exposed to ADT	5
M0	not exposed to ADT	5
M0	not exposed to ADT	5
M0	not exposed to ADT	5
M0	not exposed to ADT	5
M0	not exposed to ADT	5
M0	not exposed to ADT	5
M0	not exposed to ADT	5
M0	not exposed to ADT	5
M0	not exposed to ADT	5
M0	not exposed to ADT	5
M0	not exposed to ADT	5
M0	not exposed to ADT	5
M0	not exposed to ADT	5
M0	not exposed to ADT	5
M0	not exposed to ADT	5
M0	not exposed to ADT	5
M0	not exposed to ADT	5
M0	not exposed to ADT	5
M0	not exposed to ADT	5
M0	not exposed to ADT	5
M0	not exposed to ADT	5
M0	not exposed to ADT	5
M0	not exposed to ADT	5
M0	not exposed to ADT	5
M0	not exposed to ADT	5
M0	not exposed to ADT	5
M0	not exposed to ADT	5
M0	not exposed to ADT	5
M0	not exposed to ADT	5
M0	not exposed to ADT	5
M0	not exposed to ADT	5
M0	not exposed to ADT	5
M0	not exposed to ADT	5
M0	not exposed to ADT	5
M0	not exposed to ADT	5
M0	not exposed to ADT	5
M0	not exposed to ADT	5
M0	not exposed to ADT	5
M0	not exposed to ADT	5
M0	not exposed to ADT	5
M0	not exposed to ADT	5
M0	not exposed to ADT	5
M0	not exposed to ADT	5
M0	not exposed to ADT	5
M0	not exposed to ADT	5
M0	not exposed to ADT	5
M0	not exposed to ADT	5
M0	not exposed to ADT	5
M0	not exposed to ADT	5
M0	not exposed to ADT	5
M0	not exposed to ADT	5
M0	not exposed to ADT	5
M0	not exposed to ADT	5
M0	not exposed to ADT	5
M0	not exposed to ADT	5
M0	not exposed to ADT	5
M0	not exposed to ADT	5
M0	not exposed to ADT	5
M0	not exposed to ADT	5
M0	not exposed to ADT	5
M0	not exposed to ADT	5
M0	not exposed to ADT	5
M0	not exposed to ADT	5
M0	not exposed to ADT	5
M0	not exposed to ADT	5
M0	not exposed to ADT	5
M0	not exposed to ADT	5
M0	not exposed to ADT	5
M0	not exposed to ADT	5
M0	not exposed to ADT	5
M0	not exposed to ADT	5
M0	not exposed to ADT	5
M0	not exposed to ADT	5
M0	not exposed to ADT	5
M0	not exposed to ADT	5
M0	not exposed to ADT	5
M0	not exposed to ADT	5
M0	not exposed to ADT	5
M0	not exposed to ADT	5
M0	not exposed to ADT	5
M0	not exposed to ADT	5
M0	not exposed to ADT	5
M0	not exposed to ADT	5
M0	not exposed to ADT	5
M0	not exposed to ADT	5
M0	not exposed to ADT	5
M0	not exposed to ADT	5
M0	not exposed to ADT	5
M0	not exposed to ADT	5
M0	not exposed to ADT	5
M0	not exposed to ADT	5
M0	not exposed to ADT	5
M0	not exposed to ADT	5
M0	not exposed to ADT	5
M0	not exposed to ADT	5
M0	not exposed to ADT	5
M0	not exposed to ADT	5
M0	not exposed to ADT	5
M0	not exposed to ADT	5
M0	not exposed to ADT	5
M0	not exposed to ADT	5
M0	not exposed to ADT	5
M0	not exposed to ADT	5
M0	not exposed to ADT	5
M0	not exposed to ADT	5
M0	not exposed to ADT	5
M0	not exposed to ADT	5
M0	not exposed to ADT	5
M0	not exposed to ADT	5
M0	not exposed to ADT	5
M0	not exposed to ADT	5
M0	not exposed to ADT	5
M0	not exposed to ADT	5
M0	not exposed to ADT	5
M0	not exposed to ADT	5
M0	not exposed to ADT	5
M0	not exposed to ADT	5
M0	not exposed to ADT	5
M0	not exposed to ADT	5
M0	not exposed to ADT	5
M0	not exposed to ADT	5
M0	not exposed to ADT	5
M0	not exposed to ADT	5
M0	not exposed to ADT	5
M0	not exposed to ADT	5
M0	not exposed to ADT	5
M0	not exposed to ADT	5
M0	not exposed to ADT	5
M0	not exposed to ADT	5
M0	not exposed to ADT	5
M0	not exposed to ADT	5
M0	not exposed to ADT	5
M0	not exposed to ADT	5
M0	not exposed to ADT	5
M0	not exposed to ADT	5
M0	not exposed to ADT	5
M0	not exposed to ADT	5
M0	not exposed to ADT	5
M0	not exposed to ADT	5
M0	not exposed to ADT	5
M0	not exposed to ADT	5
M0	not exposed to ADT	5
M0	not exposed to ADT	5
M0	not exposed to ADT	5
M0	not exposed to ADT	5
M0	not exposed to ADT	5
M0	not exposed to ADT	5
M0	not exposed to ADT	5
M0	not exposed to ADT	5
M0	not exposed to ADT	5
M0	not exposed to ADT	5
M0	not exposed to ADT	5
M0	not exposed to ADT	5
M0	not exposed to ADT	5
M0	not exposed to ADT	5
M0	not exposed to ADT	5
M0	not exposed to ADT	5
M0	not exposed to ADT	5
M0	not exposed to ADT	5
M0	not exposed to ADT	5
M0	not exposed to ADT	5
M0	not exposed to ADT	5
M0	not exposed to ADT	5
M0	not exposed to ADT	5
M0	not exposed to ADT	5
M0	not exposed to ADT	5
M0	not exposed to ADT	5
M0	not exposed to ADT	5
M0	not exposed to ADT	5
M0	not exposed to ADT	5
M0	not exposed to ADT	5
M0	not exposed to ADT	5
M0	not exposed to ADT	5
M0	not exposed to ADT	5
M0	not exposed to ADT	5
M0	not exposed to ADT	5
M0	not exposed to ADT	5
M0	not exposed to ADT	5
M0	not exposed to ADT	5
M0	not exposed to ADT	5
M0	not exposed to ADT	5
M0	not exposed to ADT	5
M0	not exposed to ADT	5
M0	not exposed to ADT	5
M0	not exposed to ADT	5
M0	not exposed to ADT	5
M0	not exposed to ADT	5
M0	not exposed to ADT	5
M0	not exposed to ADT	5
M0	not exposed to ADT	5
M0	not exposed to ADT	5
M0	not exposed to ADT	5
M0	not exposed to ADT	5
M0	not exposed to ADT	5
M0	not exposed to ADT	5
M0	not exposed to ADT	5
M0	not exposed to ADT	5
M0	not exposed to ADT	5
M0	not exposed to ADT	5
M0	not exposed to ADT	5
M0	not exposed to ADT	5
M0	not exposed to ADT	5
M0	not exposed to ADT	5
M0	not exposed to ADT	5
M0	not exposed to ADT	5
M0	not exposed to ADT	5
M0	not exposed to ADT	5
M0	not exposed to ADT	5
M0	not exposed to ADT	5
M0	not exposed to ADT	5
M0	not exposed to ADT	5
M0	not exposed to ADT	5
M0	not exposed to ADT	5
M0	not exposed to ADT	5
M0	not exposed to ADT	5
M0	not exposed to ADT	5
M0	not exposed to ADT	5
M0	not exposed to ADT	5
M0	not exposed to ADT	5
M0	not exposed to ADT	5
M0	not exposed to ADT	5
M0	not exposed to ADT	5
M0	not exposed to ADT	5
M0	not exposed to ADT	5
M0	not exposed to ADT	5
M0	not exposed to ADT	5
M0	not exposed to ADT	5
M0	not exposed to ADT	5
M0	not exposed to ADT	5
M0	not exposed to ADT	5
M0	not exposed to ADT	5
M0	not exposed to ADT	5
M0	not exposed to ADT	5
M0	not exposed to ADT	5
M0	not exposed to ADT	5
M0	not exposed to ADT	5
M0	not exposed to ADT	5
M0	not exposed to ADT	5
M0	not exposed to ADT	5
M0	not exposed to ADT	5
M0	not exposed to ADT	5
M0	not exposed to ADT	5
M0	not exposed to ADT	5
M0	not exposed to ADT	5
M0	not exposed to ADT	5
M0	not exposed to ADT	5
M0	not exposed to ADT	5
M0	not exposed to ADT	5
M0	not exposed to ADT	5
M0	not exposed to ADT	5
M0	not exposed to ADT	5
M0	not exposed to ADT	5
M0	not exposed to ADT	5
M0	not exposed to ADT	5
M0	not exposed to ADT	10
M0	not exposed to ADT	10
M0	not exposed to ADT	10
M0	not exposed to ADT	10
M0	not exposed to ADT	10
M0	not exposed to ADT	10
M0	not exposed to ADT	10
M0	not exposed to ADT	10
M0	not exposed to ADT	10
M0	not exposed to ADT	10
M0	not exposed to ADT	10
M0	not exposed to ADT	10
M0	not exposed to ADT	10
M0	not exposed to ADT	10
M0	not exposed to ADT	10
M0	not exposed to ADT	10
M0	not exposed to ADT	10
M0	not exposed to ADT	10
M0	not exposed to ADT	10
M0	not exposed to ADT	10
M0	not exposed to ADT	10
M0	not exposed to ADT	10
M0	not exposed to ADT	10
M0	not exposed to ADT	10
M0	not exposed to ADT	10
M0	not exposed to ADT	10
M0	not exposed to ADT	10
M0	not exposed to ADT	10
M0	not exposed to ADT	10
M0	not exposed to ADT	10
M0	not exposed to ADT	10
M0	not exposed to ADT	10
M0	not exposed to ADT	10
M0	not exposed to ADT	10
M0	not exposed to ADT	10
M0	not exposed to ADT	10
M0	not exposed to ADT	10
M0	not exposed to ADT	10
M0	not exposed to ADT	10
M0	not exposed to ADT	10
M0	not exposed to ADT	10
M0	not exposed to ADT	10
M0	not exposed to ADT	10
M0	not exposed to ADT	10
M0	not exposed to ADT	10
M0	not exposed to ADT	10
M0	not exposed to ADT	10
M0	not exposed to ADT	10
M0	not exposed to ADT	10
M0	not exposed to ADT	10
M0	not exposed to ADT	10
M0	not exposed to ADT	10
M0	not exposed to ADT	10
M0	not exposed to ADT	10
M0	not exposed to ADT	10
M0	not exposed to ADT	10
M0	not exposed to ADT	10
M0	not exposed to ADT	10
M0	not exposed to ADT	10
M0	not exposed to ADT	10
M0	not exposed to ADT	10
M0	not exposed to ADT	10
M0	not exposed to ADT	10
M0	not exposed to ADT	10
M0	not exposed to ADT	10
M0	not exposed to ADT	10
M0	not exposed to ADT	10
M0	not exposed to ADT	10
M0	not exposed to ADT	10
M0	not exposed to ADT	10
M0	not exposed to ADT	10
M0	not exposed to ADT	10
M0	not exposed to ADT	10
M0	not exposed to ADT	10
M0	not exposed to ADT	10
M0	not exposed to ADT	10
M0	not exposed to ADT	10
M0	not exposed to ADT	10
M0	not exposed to ADT	10
M0	not exposed to ADT	10
M0	not exposed to ADT	10
M0	not exposed to ADT	10
M0	not exposed to ADT	10
M0	not exposed to ADT	10
M0	not exposed to ADT	10
M0	not exposed to ADT	10
M0	not exposed to ADT	10
M0	not exposed to ADT	10
M0	not exposed to ADT	10
M0	not exposed to ADT	10
M0	not exposed to ADT	10
M0	not exposed to ADT	10
M0	not exposed to ADT	10
M0	not exposed to ADT	10
M0	not exposed to ADT	10
M0	not exposed to ADT	10
M0	not exposed to ADT	10
M0	not exposed to ADT	10
M0	not exposed to ADT	10
M0	not exposed to ADT	10
M0	not exposed to ADT	10
M0	not exposed to ADT	10
M0	not exposed to ADT	10
M0	not exposed to ADT	10
M0	not exposed to ADT	10
M0	not exposed to ADT	10
M0	not exposed to ADT	10
M0	not exposed to ADT	10
M0	not exposed to ADT	10
M0	not exposed to ADT	10
M0	not exposed to ADT	10
M0	not exposed to ADT	10
M0	not exposed to ADT	10
M0	not exposed to ADT	10
M0	not exposed to ADT	10
M0	not exposed to ADT	10
M0	not exposed to ADT	10
M0	not exposed to ADT	10
M0	not exposed to ADT	10
M0	not exposed to ADT	10
M0	not exposed to ADT	10
M0	not exposed to ADT	10
M0	not exposed to ADT	10
M0	not exposed to ADT	10
M0	not exposed to ADT	10
M0	not exposed to ADT	10
M0	not exposed to ADT	10
M0	not exposed to ADT	15
M0	not exposed to ADT	15
M0	not exposed to ADT	15
M0	not exposed to ADT	15
M0	not exposed to ADT	15
M0	not exposed to ADT	15
M0	not exposed to ADT	15
M0	not exposed to ADT	15
M0	not exposed to ADT	15
M0	not exposed to ADT	15
M0	not exposed to ADT	15
M0	not exposed to ADT	15
M0	not exposed to ADT	15
M0	not exposed to ADT	15
M0	not exposed to ADT	15
M0	not exposed to ADT	15
M0	not exposed to ADT	15
M0	not exposed to ADT	15
M0	not exposed to ADT	15
M0	not exposed to ADT	15
M0	not exposed to ADT	15
M0	not exposed to ADT	15
M0	not exposed to ADT	15
M0	not exposed to ADT	15
M0	not exposed to ADT	15
M0	not exposed to ADT	15
M0	not exposed to ADT	15
M0	not exposed to ADT	15
M0	not exposed to ADT	15
M0	not exposed to ADT	15
M0	not exposed to ADT	15
M0	not exposed to ADT	15
M0	not exposed to ADT	15
M0	not exposed to ADT	15
M0	not exposed to ADT	15
M0	not exposed to ADT	15
M0	not exposed to ADT	15
M0	not exposed to ADT	15
M0	not exposed to ADT	15
M0	not exposed to ADT	15
M0	not exposed to ADT	15
M0	not exposed to ADT	15
M0	not exposed to ADT	15
M0	not exposed to ADT	15
M0	not exposed to ADT	15
M0	not exposed to ADT	15
M0	not exposed to ADT	15
M0	not exposed to ADT	15
M0	not exposed to ADT	15
M0	not exposed to ADT	15
M0	not exposed to ADT	15
M0	not exposed to ADT	15
M0	not exposed to ADT	15
M0	not exposed to ADT	15
M0	not exposed to ADT	15
M0	not exposed to ADT	15
M0	not exposed to ADT	15
M0	not exposed to ADT	15
M0	not exposed to ADT	15
M0	not exposed to ADT	15
M0	not exposed to ADT	15
M0	not exposed to ADT	15
M0	not exposed to ADT	15
M0	not exposed to ADT	15
M0	not exposed to ADT	15
M0	not exposed to ADT	15
M0	not exposed to ADT	15
M0	not exposed to ADT	15
M0	not exposed to ADT	15
M0	not exposed to ADT	15
M0	not exposed to ADT	15
M0	not exposed to ADT	15
M0	not exposed to ADT	15
M0	not exposed to ADT	15
M0	not exposed to ADT	15
M0	not exposed to ADT	15
M0	not exposed to ADT	15
M0	not exposed to ADT	15
M0	not exposed to ADT	15
M0	not exposed to ADT	15
M0	not exposed to ADT	15
M0	not exposed to ADT	20
M0	not exposed to ADT	20
M0	not exposed to ADT	20
M0	not exposed to ADT	20
M0	not exposed to ADT	20
M0	not exposed to ADT	20
M0	not exposed to ADT	20
M0	not exposed to ADT	20
M0	not exposed to ADT	20
M0	not exposed to ADT	20
M0	not exposed to ADT	20
M0	not exposed to ADT	20
M0	not exposed to ADT	20
M0	not exposed to ADT	20
M0	not exposed to ADT	20
M0	not exposed to ADT	20
M0	not exposed to ADT	20
M0	not exposed to ADT	20
M0	not exposed to ADT	20
M0	not exposed to ADT	20
M0	not exposed to ADT	20
M0	not exposed to ADT	20
M0	not exposed to ADT	20
M0	not exposed to ADT	20
M0	not exposed to ADT	20
M0	not exposed to ADT	20
M0	not exposed to ADT	20
M0	not exposed to ADT	20
M0	not exposed to ADT	20
M0	not exposed to ADT	20
M0	not exposed to ADT	20
M0	not exposed to ADT	20
M0	not exposed to ADT	20
M0	not exposed to ADT	20
M0	not exposed to ADT	20
M0	not exposed to ADT	20
M0	not exposed to ADT	20
M0	not exposed to ADT	20
M0	not exposed to ADT	20
M0	not exposed to ADT	20
M0	not exposed to ADT	20
M0	not exposed to ADT	20
M0	not exposed to ADT	20
M0	not exposed to ADT	20
M0	not exposed to ADT	20
M0	not exposed to ADT	20
M0	not exposed to ADT	20
M0	not exposed to ADT	20
M0	not exposed to ADT	20
M0	not exposed to ADT	20
M0	not exposed to ADT	20
M0	not exposed to ADT	20
M0	not exposed to ADT	20
M0	not exposed to ADT	20
M0	not exposed to ADT	25
M0	not exposed to ADT	25
M0	not exposed to ADT	25
M0	not exposed to ADT	25
M0	not exposed to ADT	25
M0	not exposed to ADT	25
M0	not exposed to ADT	25
M0	not exposed to ADT	25
M0	not exposed to ADT	25
M0	not exposed to ADT	25
M0	not exposed to ADT	25
M0	not exposed to ADT	25
M0	not exposed to ADT	25
M0	not exposed to ADT	25
M0	not exposed to ADT	25
M0	not exposed to ADT	25
M0	not exposed to ADT	25
M0	not exposed to ADT	25
M0	not exposed to ADT	25
M0	not exposed to ADT	30
M0	not exposed to ADT	30
M0	not exposed to ADT	30
M0	not exposed to ADT	30
M0	not exposed to ADT	30
M0	not exposed to ADT	30
M0	not exposed to ADT	30
M0	not exposed to ADT	30
M0	not exposed to ADT	30
M0	not exposed to ADT	30
M0	not exposed to ADT	30
M0	not exposed to ADT	30
M0	not exposed to ADT	30
M0	not exposed to ADT	30
M0	not exposed to ADT	30
M0	not exposed to ADT	30
M0	not exposed to ADT	30
M0	not exposed to ADT	30
M0	not exposed to ADT	30
M0	not exposed to ADT	35
M0	not exposed to ADT	35
M0	not exposed to ADT	35
M0	not exposed to ADT	35
M0	not exposed to ADT	40
M0	not exposed to ADT	40
M0	not exposed to ADT	40
M0	not exposed to ADT	40
M0	not exposed to ADT	40
M0	not exposed to ADT	40
M0	not exposed to ADT	40
M0	not exposed to ADT	40
M0	not exposed to ADT	40
M0	not exposed to ADT	40
M0	not exposed to ADT	40
M0	not exposed to ADT	40
M0	not exposed to ADT	40
M0	not exposed to ADT	40
M0	not exposed to ADT	40
M0	not exposed to ADT	40
M0	not exposed to ADT	50
M0	not exposed to ADT	50
M0	not exposed to ADT	50
M0	not exposed to ADT	50
M0	not exposed to ADT	50
M0	not exposed to ADT	50
M0	not exposed to ADT	50
M0	not exposed to ADT	50
M0	not exposed to ADT	50
M0	not exposed to ADT	50
M0	not exposed to ADT	50
M0	not exposed to ADT	50
M0	not exposed to ADT	50
M0	not exposed to ADT	50
M0	not exposed to ADT	60-90
M0	not exposed to ADT	60-90
M0	not exposed to ADT	60-90
M0	not exposed to ADT	60-90
M0	not exposed to ADT	60-90
M0	not exposed to ADT	60-90
M0	not exposed to ADT	60-90
M0	not exposed to ADT	60-90
M0	not exposed to ADT	60-90
M0	not exposed to ADT	60-90
M0	not exposed to ADT	60-90
M0	not exposed to ADT	60-90
M0	not exposed to ADT	60-90
M0	not exposed to ADT	60-90
M1	exposed to ADT	0
M1	exposed to ADT	0
M1	exposed to ADT	0
M1	exposed to ADT	0
M1	exposed to ADT	0
M1	exposed to ADT	0
M1	exposed to ADT	0
M1	exposed to ADT	0
M1	exposed to ADT	0
M1	exposed to ADT	0
M1	exposed to ADT	0
M1	exposed to ADT	0
M1	exposed to ADT	0
M1	exposed to ADT	0
M1	exposed to ADT	0
M1	exposed to ADT	0
M1	exposed to ADT	0
M1	exposed to ADT	0
M1	exposed to ADT	0
M1	exposed to ADT	0
M1	exposed to ADT	0
M1	exposed to ADT	0
M1	exposed to ADT	0
M1	exposed to ADT	0
M1	exposed to ADT	0
M1	exposed to ADT	2.5
M1	exposed to ADT	2.5
M1	exposed to ADT	2.5
M1	exposed to ADT	2.5
M1	exposed to ADT	2.5
M1	exposed to ADT	2.5
M1	exposed to ADT	2.5
M1	exposed to ADT	2.5
M1	exposed to ADT	2.5
M1	exposed to ADT	2.5
M1	exposed to ADT	2.5
M1	exposed to ADT	2.5
M1	exposed to ADT	2.5
M1	exposed to ADT	2.5
M1	exposed to ADT	2.5
M1	exposed to ADT	2.5
M1	exposed to ADT	2.5
M1	exposed to ADT	2.5
M1	exposed to ADT	2.5
M1	exposed to ADT	2.5
M1	exposed to ADT	2.5
M1	exposed to ADT	2.5
M1	exposed to ADT	2.5
M1	exposed to ADT	2.5
M1	exposed to ADT	2.5
M1	exposed to ADT	2.5
M1	exposed to ADT	2.5
M1	exposed to ADT	2.5
M1	exposed to ADT	2.5
M1	exposed to ADT	5
M1	exposed to ADT	5
M1	exposed to ADT	5
M1	exposed to ADT	5
M1	exposed to ADT	5
M1	exposed to ADT	5
M1	exposed to ADT	5
M1	exposed to ADT	5
M1	exposed to ADT	5
M1	exposed to ADT	5
M1	exposed to ADT	5
M1	exposed to ADT	5
M1	exposed to ADT	5
M1	exposed to ADT	5
M1	exposed to ADT	5
M1	exposed to ADT	5
M1	exposed to ADT	5
M1	exposed to ADT	5
M1	exposed to ADT	5
M1	exposed to ADT	5
M1	exposed to ADT	5
M1	exposed to ADT	5
M1	exposed to ADT	5
M1	exposed to ADT	5
M1	exposed to ADT	5
M1	exposed to ADT	5
M1	exposed to ADT	10
M1	exposed to ADT	10
M1	exposed to ADT	10
M1	exposed to ADT	10
M1	exposed to ADT	10
M1	exposed to ADT	10
M1	exposed to ADT	10
M1	exposed to ADT	10
M1	exposed to ADT	10
M1	exposed to ADT	10
M1	exposed to ADT	10
M1	exposed to ADT	10
M1	exposed to ADT	10
M1	exposed to ADT	15
M1	exposed to ADT	15
M1	exposed to ADT	15
M1	exposed to ADT	15
M1	exposed to ADT	15
M1	exposed to ADT	15
M1	exposed to ADT	15
M1	exposed to ADT	15
M1	exposed to ADT	15
M1	exposed to ADT	15
M1	exposed to ADT	15
M1	exposed to ADT	20
M1	exposed to ADT	20
M1	exposed to ADT	20
M1	exposed to ADT	20
M1	exposed to ADT	20
M1	exposed to ADT	20
M1	exposed to ADT	25
M1	exposed to ADT	25
M1	exposed to ADT	25
M1	exposed to ADT	30
M1	exposed to ADT	30
M1	exposed to ADT	30
M1	exposed to ADT	30
M1	exposed to ADT	30
M1	exposed to ADT	30
M1	exposed to ADT	30
M1	exposed to ADT	35
M1	exposed to ADT	40
M1	exposed to ADT	40
M1	exposed to ADT	40
M1	exposed to ADT	40
M1	exposed to ADT	60-90
M1	exposed to ADT	60-90
M1	not exposed to ADT	0
M1	not exposed to ADT	0
M1	not exposed to ADT	0
M1	not exposed to ADT	0
M1	not exposed to ADT	0
M1	not exposed to ADT	0
M1	not exposed to ADT	0
M1	not exposed to ADT	0
M1	not exposed to ADT	0
M1	not exposed to ADT	0
M1	not exposed to ADT	0
M1	not exposed to ADT	0
M1	not exposed to ADT	0
M1	not exposed to ADT	0
M1	not exposed to ADT	0
M1	not exposed to ADT	0
M1	not exposed to ADT	0
M1	not exposed to ADT	0
M1	not exposed to ADT	0
M1	not exposed to ADT	2.5
M1	not exposed to ADT	2.5
M1	not exposed to ADT	2.5
M1	not exposed to ADT	2.5
M1	not exposed to ADT	2.5
M1	not exposed to ADT	2.5
M1	not exposed to ADT	2.5
M1	not exposed to ADT	2.5
M1	not exposed to ADT	2.5
M1	not exposed to ADT	2.5
M1	not exposed to ADT	2.5
M1	not exposed to ADT	2.5
M1	not exposed to ADT	2.5
M1	not exposed to ADT	2.5
M1	not exposed to ADT	2.5
M1	not exposed to ADT	2.5
M1	not exposed to ADT	2.5
M1	not exposed to ADT	2.5
M1	not exposed to ADT	2.5
M1	not exposed to ADT	2.5
M1	not exposed to ADT	2.5
M1	not exposed to ADT	5
M1	not exposed to ADT	5
M1	not exposed to ADT	5
M1	not exposed to ADT	5
M1	not exposed to ADT	5
M1	not exposed to ADT	5
M1	not exposed to ADT	5
M1	not exposed to ADT	5
M1	not exposed to ADT	5
M1	not exposed to ADT	5
M1	not exposed to ADT	5
M1	not exposed to ADT	5
M1	not exposed to ADT	5
M1	not exposed to ADT	5
M1	not exposed to ADT	5
M1	not exposed to ADT	5
M1	not exposed to ADT	5
M1	not exposed to ADT	5
M1	not exposed to ADT	5
M1	not exposed to ADT	5
M1	not exposed to ADT	5
M1	not exposed to ADT	5
M1	not exposed to ADT	5
M1	not exposed to ADT	5
M1	not exposed to ADT	5
M1	not exposed to ADT	5
M1	not exposed to ADT	5
M1	not exposed to ADT	5
M1	not exposed to ADT	5
M1	not exposed to ADT	5
M1	not exposed to ADT	5
M1	not exposed to ADT	5
M1	not exposed to ADT	5
M1	not exposed to ADT	5
M1	not exposed to ADT	5
M1	not exposed to ADT	5
M1	not exposed to ADT	5
M1	not exposed to ADT	5
M1	not exposed to ADT	5
M1	not exposed to ADT	5
M1	not exposed to ADT	5
M1	not exposed to ADT	5
M1	not exposed to ADT	5
M1	not exposed to ADT	5
M1	not exposed to ADT	5
M1	not exposed to ADT	5
M1	not exposed to ADT	5
M1	not exposed to ADT	5
M1	not exposed to ADT	5
M1	not exposed to ADT	5
M1	not exposed to ADT	5
M1	not exposed to ADT	5
M1	not exposed to ADT	5
M1	not exposed to ADT	5
M1	not exposed to ADT	5
M1	not exposed to ADT	5
M1	not exposed to ADT	5
M1	not exposed to ADT	5
M1	not exposed to ADT	5
M1	not exposed to ADT	5
M1	not exposed to ADT	5
M1	not exposed to ADT	5
M1	not exposed to ADT	5
M1	not exposed to ADT	5
M1	not exposed to ADT	5
M1	not exposed to ADT	5
M1	not exposed to ADT	5
M1	not exposed to ADT	5
M1	not exposed to ADT	5
M1	not exposed to ADT	5
M1	not exposed to ADT	5
M1	not exposed to ADT	5
M1	not exposed to ADT	5
M1	not exposed to ADT	5
M1	not exposed to ADT	5
M1	not exposed to ADT	5
M1	not exposed to ADT	10
M1	not exposed to ADT	10
M1	not exposed to ADT	10
M1	not exposed to ADT	10
M1	not exposed to ADT	10
M1	not exposed to ADT	10
M1	not exposed to ADT	10
M1	not exposed to ADT	10
M1	not exposed to ADT	10
M1	not exposed to ADT	10
M1	not exposed to ADT	10
M1	not exposed to ADT	10
M1	not exposed to ADT	10
M1	not exposed to ADT	10
M1	not exposed to ADT	10
M1	not exposed to ADT	10
M1	not exposed to ADT	10
M1	not exposed to ADT	10
M1	not exposed to ADT	10
M1	not exposed to ADT	10
M1	not exposed to ADT	10
M1	not exposed to ADT	10
M1	not exposed to ADT	10
M1	not exposed to ADT	10
M1	not exposed to ADT	10
M1	not exposed to ADT	10
M1	not exposed to ADT	10
M1	not exposed to ADT	10
M1	not exposed to ADT	10
M1	not exposed to ADT	10
M1	not exposed to ADT	10
M1	not exposed to ADT	10
M1	not exposed to ADT	10
M1	not exposed to ADT	10
M1	not exposed to ADT	10
M1	not exposed to ADT	10
M1	not exposed to ADT	10
M1	not exposed to ADT	10
M1	not exposed to ADT	10
M1	not exposed to ADT	10
M1	not exposed to ADT	10
M1	not exposed to ADT	10
M1	not exposed to ADT	10
M1	not exposed to ADT	10
M1	not exposed to ADT	10
M1	not exposed to ADT	10
M1	not exposed to ADT	10
M1	not exposed to ADT	10
M1	not exposed to ADT	10
M1	not exposed to ADT	10
M1	not exposed to ADT	10
M1	not exposed to ADT	10
M1	not exposed to ADT	10
M1	not exposed to ADT	15
M1	not exposed to ADT	15
M1	not exposed to ADT	15
M1	not exposed to ADT	15
M1	not exposed to ADT	15
M1	not exposed to ADT	15
M1	not exposed to ADT	15
M1	not exposed to ADT	15
M1	not exposed to ADT	15
M1	not exposed to ADT	15
M1	not exposed to ADT	15
M1	not exposed to ADT	15
M1	not exposed to ADT	15
M1	not exposed to ADT	15
M1	not exposed to ADT	15
M1	not exposed to ADT	15
M1	not exposed to ADT	15
M1	not exposed to ADT	15
M1	not exposed to ADT	15
M1	not exposed to ADT	15
M1	not exposed to ADT	15
M1	not exposed to ADT	15
M1	not exposed to ADT	15
M1	not exposed to ADT	15
M1	not exposed to ADT	15
M1	not exposed to ADT	15
M1	not exposed to ADT	15
M1	not exposed to ADT	15
M1	not exposed to ADT	15
M1	not exposed to ADT	15
M1	not exposed to ADT	15
M1	not exposed to ADT	15
M1	not exposed to ADT	15
M1	not exposed to ADT	15
M1	not exposed to ADT	15
M1	not exposed to ADT	15
M1	not exposed to ADT	15
M1	not exposed to ADT	15
M1	not exposed to ADT	15
M1	not exposed to ADT	15
M1	not exposed to ADT	15
M1	not exposed to ADT	15
M1	not exposed to ADT	15
M1	not exposed to ADT	15
M1	not exposed to ADT	15
M1	not exposed to ADT	15
M1	not exposed to ADT	15
M1	not exposed to ADT	15
M1	not exposed to ADT	15
M1	not exposed to ADT	20
M1	not exposed to ADT	20
M1	not exposed to ADT	20
M1	not exposed to ADT	20
M1	not exposed to ADT	20
M1	not exposed to ADT	20
M1	not exposed to ADT	20
M1	not exposed to ADT	20
M1	not exposed to ADT	20
M1	not exposed to ADT	20
M1	not exposed to ADT	20
M1	not exposed to ADT	20
M1	not exposed to ADT	20
M1	not exposed to ADT	20
M1	not exposed to ADT	20
M1	not exposed to ADT	20
M1	not exposed to ADT	20
M1	not exposed to ADT	20
M1	not exposed to ADT	20
M1	not exposed to ADT	20
M1	not exposed to ADT	20
M1	not exposed to ADT	20
M1	not exposed to ADT	20
M1	not exposed to ADT	20
M1	not exposed to ADT	20
M1	not exposed to ADT	20
M1	not exposed to ADT	20
M1	not exposed to ADT	20
M1	not exposed to ADT	20
M1	not exposed to ADT	20
M1	not exposed to ADT	20
M1	not exposed to ADT	20
M1	not exposed to ADT	20
M1	not exposed to ADT	20
M1	not exposed to ADT	20
M1	not exposed to ADT	20
M1	not exposed to ADT	20
M1	not exposed to ADT	20
M1	not exposed to ADT	20
M1	not exposed to ADT	20
M1	not exposed to ADT	20
M1	not exposed to ADT	20
M1	not exposed to ADT	20
M1	not exposed to ADT	25
M1	not exposed to ADT	25
M1	not exposed to ADT	25
M1	not exposed to ADT	25
M1	not exposed to ADT	25
M1	not exposed to ADT	25
M1	not exposed to ADT	25
M1	not exposed to ADT	25
M1	not exposed to ADT	25
M1	not exposed to ADT	25
M1	not exposed to ADT	25
M1	not exposed to ADT	25
M1	not exposed to ADT	25
M1	not exposed to ADT	25
M1	not exposed to ADT	25
M1	not exposed to ADT	25
M1	not exposed to ADT	25
M1	not exposed to ADT	25
M1	not exposed to ADT	25
M1	not exposed to ADT	30
M1	not exposed to ADT	30
M1	not exposed to ADT	30
M1	not exposed to ADT	30
M1	not exposed to ADT	30
M1	not exposed to ADT	30
M1	not exposed to ADT	30
M1	not exposed to ADT	30
M1	not exposed to ADT	30
M1	not exposed to ADT	30
M1	not exposed to ADT	30
M1	not exposed to ADT	30
M1	not exposed to ADT	30
M1	not exposed to ADT	30
M1	not exposed to ADT	30
M1	not exposed to ADT	30
M1	not exposed to ADT	30
M1	not exposed to ADT	30
M1	not exposed to ADT	30
M1	not exposed to ADT	30
M1	not exposed to ADT	30
M1	not exposed to ADT	30
M1	not exposed to ADT	30
M1	not exposed to ADT	30
M1	not exposed to ADT	30
M1	not exposed to ADT	30
M1	not exposed to ADT	30
M1	not exposed to ADT	30
M1	not exposed to ADT	30
M1	not exposed to ADT	30
M1	not exposed to ADT	30
M1	not exposed to ADT	30
M1	not exposed to ADT	30
M1	not exposed to ADT	30
M1	not exposed to ADT	30
M1	not exposed to ADT	30
M1	not exposed to ADT	30
M1	not exposed to ADT	30
M1	not exposed to ADT	30
M1	not exposed to ADT	30
M1	not exposed to ADT	30
M1	not exposed to ADT	30
M1	not exposed to ADT	30
M1	not exposed to ADT	30
M1	not exposed to ADT	30
M1	not exposed to ADT	30
M1	not exposed to ADT	30
M1	not exposed to ADT	30
M1	not exposed to ADT	30
M1	not exposed to ADT	30
M1	not exposed to ADT	30
M1	not exposed to ADT	30
M1	not exposed to ADT	30
M1	not exposed to ADT	30
M1	not exposed to ADT	35
M1	not exposed to ADT	35
M1	not exposed to ADT	35
M1	not exposed to ADT	35
M1	not exposed to ADT	35
M1	not exposed to ADT	40
M1	not exposed to ADT	40
M1	not exposed to ADT	40
M1	not exposed to ADT	40
M1	not exposed to ADT	40
M1	not exposed to ADT	40
M1	not exposed to ADT	40
M1	not exposed to ADT	40
M1	not exposed to ADT	40
M1	not exposed to ADT	40
M1	not exposed to ADT	40
M1	not exposed to ADT	40
M1	not exposed to ADT	40
M1	not exposed to ADT	40
M1	not exposed to ADT	40
M1	not exposed to ADT	40
M1	not exposed to ADT	40
M1	not exposed to ADT	40
M1	not exposed to ADT	40
M1	not exposed to ADT	40
M1	not exposed to ADT	40
M1	not exposed to ADT	40
M1	not exposed to ADT	50
M1	not exposed to ADT	50
M1	not exposed to ADT	50
M1	not exposed to ADT	50
M1	not exposed to ADT	50
M1	not exposed to ADT	50
M1	not exposed to ADT	50
M1	not exposed to ADT	50
M1	not exposed to ADT	50
M1	not exposed to ADT	50
M1	not exposed to ADT	50
M1	not exposed to ADT	50
M1	not exposed to ADT	50
M1	not exposed to ADT	50
M1	not exposed to ADT	50
M1	not exposed to ADT	50
M1	not exposed to ADT	50
M1	not exposed to ADT	50
M1	not exposed to ADT	60-90
M1	not exposed to ADT	60-90
M1	not exposed to ADT	60-90
M1	not exposed to ADT	60-90
M1	not exposed to ADT	60-90
M1	not exposed to ADT	60-90
M1	not exposed to ADT	60-90
M1	not exposed to ADT	60-90
M1	not exposed to ADT	60-90
M1	not exposed to ADT	60-90
M1	not exposed to ADT	60-90
M1	not exposed to ADT	60-90
M1	not exposed to ADT	60-90
M1	not exposed to ADT	60-90
M1	not exposed to ADT	60-90
M1	not exposed to ADT	60-90
M1	not exposed to ADT	60-90
M1	not exposed to ADT	60-90
M1	not exposed to ADT	60-90
M1	not exposed to ADT	60-90
M1	not exposed to ADT	60-90
M1	not exposed to ADT	60-90
